# Supplementary material for: Crosstalk between metabolism and cell death in tumorigenesis
Source: Mol Cancer. 2024 Apr 4;23:71. doi: 10.1186/s12943-024-01977-1 (PMC10993426; doi:10.1186/s12943-024-01977-1)
Supplement: Supplementary file 1 — Supplementary Material 1 [file 12943_2024_1977_MOESM1_ESM.xlsx]

## Sheet: Fig 6A COAD input data
	TCGA-A6-5664-01A-21R-1839-07	TCGA-D5-6530-01A-11R-1723-07	TCGA-AA-3556-01A-01R-0821-07	TCGA-AA-3660-11A-01R-1723-07	TCGA-AA-3818-01A-01R-0905-07	TCGA-AA-3660-01A-01R-1723-07	TCGA-DM-A28G-01A-11R-A16W-07	TCGA-AA-3976-01A-01R-1022-07	TCGA-G4-6307-01A-11R-1723-07	TCGA-AA-3522-11A-01R-A32Z-07	TCGA-AA-3522-01A-01R-0821-07	TCGA-AA-3530-01A-01R-1022-07	TCGA-AA-3511-01A-21R-1839-07	TCGA-AA-3511-11A-01R-1839-07	TCGA-AA-3842-01A-01R-1022-07	TCGA-AA-3561-01A-01R-0821-07	TCGA-D5-5538-01A-01R-1653-07	TCGA-CA-5255-01A-11R-1839-07	TCGA-AA-3858-01A-01R-0905-07	TCGA-A6-2676-01A-01R-0826-07	TCGA-AA-A02K-01A-03R-A32Y-07	TCGA-NH-A5IV-01A-42R-A37K-07	TCGA-A6-2680-11A-01R-A32Z-07	TCGA-A6-2680-01A-01R-1410-07	TCGA-A6-6781-01A-22R-A278-07	TCGA-A6-6781-01A-22R-1928-07	TCGA-A6-6781-01B-06R-A277-07	TCGA-T9-A92H-01A-11R-A37K-07	TCGA-AY-A8YK-01A-11R-A41B-07	TCGA-CM-5341-01A-01R-1410-07	TCGA-F4-6807-01A-11R-1839-07	TCGA-AZ-4616-01A-21R-1839-07	TCGA-DM-A28K-01A-21R-A32Y-07	TCGA-AY-A71X-01A-12R-A37K-07	TCGA-AD-6964-01A-11R-1928-07	TCGA-A6-6652-01A-11R-1774-07	TCGA-F4-6703-01A-11R-1839-07	TCGA-AD-6965-01A-11R-1928-07	TCGA-AZ-4315-01A-01R-1410-07	TCGA-AA-3712-01A-21R-1723-07	TCGA-AA-3712-11A-01R-1723-07	TCGA-AA-3510-01A-01R-1410-07	TCGA-AA-A00D-01A-01R-A002-07	TCGA-AA-3971-01A-01R-1022-07	TCGA-AA-A03F-01A-11R-A16W-07	TCGA-AA-A02O-01A-21R-A16W-07	TCGA-AD-A5EJ-01A-11R-A28H-07	TCGA-G4-6627-01A-11R-1774-07	TCGA-AA-3861-01A-01R-1022-07
DLD	4322	4044	2306	4506	4061	3795	7512	1106	6341	10816	3503	2252	6352	6601	2355	2310	5522	6679	1550	2601	7946	5873	6871	2783	3322	3091	3097	7377	5031	2005	4458	3934	2985	4641	3127	5635	4377	3938	2722	7104	5411	3043	2301	1755	550	1695	4423	6961	3249
GLS	3774	2106	1285	1755	2686	2825	4027	1698	2518	4341	1684	3164	5180	3094	1382	2041	7719	4769	1328	959	5849	3947	14988	1084	5795	2767	14579	3536	4652	2370	4608	4184	1507	5186	2058	9512	4350	5535	716	5438	2688	1921	1756	1927	143	744	3199	5342	1690
LIAS	367	716	239	760	266	558	1115	131	1464	1009	336	337	599	665	166	450	639	612	176	368	566	837	597	155	439	330	447	638	655	515	446	644	812	1036	577	707	409	515	279	544	851	345	287	316	146	249	714	414	229
ATP7B	1717	968	588	601	1189	996	1842	328	1422	2151	757	609	2824	1244	656	878	3024	1189	749	357	1189	2710	1704	2214	1545	1026	1444	2311	2947	257	1698	638	1492	2807	590	2785	537	4003	389	1581	1303	442	1126	599	557	626	1151	1635	419
PDHA1	3765	2952	1960	3349	4173	5106	9550	1510	20172	9617	2722	4749	5998	5588	2652	1832	10004	4990	1621	2723	9445	5644	5560	3536	2348	2492	1128	12698	11561	1675	4763	9254	3907	7336	2507	3296	3527	5305	3153	2751	5278	6333	2774	2576	1624	4508	5038	5473	3688
SLC31A1	3098	3234	2009	2864	1833	2906	3461	740	3156	4568	1537	1419	3574	3551	1264	2882	3598	4665	1261	2380	5841	3748	10518	2055	5588	4202	3928	3670	3987	1149	3235	4030	5263	3061	1687	2416	6869	2040	1741	2577	2834	1618	1278	1268	335	783	4459	2899	1507
FDX1	1145	941	568	1287	825	1274	1670	416	2038	2859	651	594	1258	1244	915	668	1288	1153	588	667	1242	1863	2727	994	1137	978	831	3130	1534	941	995	1304	1714	1320	726	766	1016	1295	623	1239	1345	638	517	473	162	565	1481	1504	855
LIPT1	85	153	137	149	77	78	252	62	322	187	118	123	136	150	24	177	133	148	81	113	239	200	259	63	209	114	270	236	114	313	110	160	170	314	116	202	167	150	88	119	129	99	94	129	19	43	132	178	65
CDKN2A	216	95	226	36	42	197	294	118	218	37	56	17	121	58	486	228	54	431	34	163	939	62	171	223	72	102	118	39	22	196	162	1095	20	34	123	75	278	398	38	380	37	12	204	24	66	76	710	83	111
DLAT	2579	1209	1050	1570	1111	2034	3208	773	2961	4401	986	1271	2746	3168	1311	1333	2928	1992	1215	1370	2526	2854	1927	961	2195	1539	1653	4428	2388	974	2828	1946	1631	1245	1675	2305	2351	1889	773	1936	2526	1499	847	827	273	440	2579	1866	937
PDHB	1865	1491	1520	2115	1228	1689	3539	891	3860	3688	1700	1396	3022	2826	1043	1716	2272	1641	1193	1271	2021	1970	2181	1146	1875	1795	1192	2291	1565	2155	2184	1569	2159	2650	1555	2018	2399	1958	1626	1629	2297	1723	642	1364	320	795	1830	1954	762
MTF1	1123	1633	671	779	424	783	867	105	820	2152	328	569	1318	1449	198	181	1033	783	285	372	1156	1252	1459	335	1364	950	2554	1212	956	136	1086	653	708	1225	664	1499	2021	679	218	972	1796	382	510	355	142	310	1019	966	315
[truncated: 649 more columns]

## Sheet: Fig 6B LIHC input data
	TCGA-ZP-A9CY-01A-11R-A38B-07	TCGA-DD-AAVZ-01A-11R-A41C-07	TCGA-DD-A1EC-01A-21R-A131-07	TCGA-DD-A1EC-11A-11R-A131-07	TCGA-DD-AADN-01A-11R-A41C-07	TCGA-DD-A1EB-01A-11R-A131-07	TCGA-G3-A25T-01A-11R-A16W-07	TCGA-DD-AACA-02B-11R-A41C-07	TCGA-DD-AACA-02A-11R-A41C-07	TCGA-DD-AACA-01A-11R-A41C-07	TCGA-CC-A8HT-01A-11R-A36F-07	TCGA-FV-A3R2-11A-11R-A22L-07	TCGA-WJ-A86L-01A-12R-A39D-07	TCGA-DD-AACT-01A-11R-A41C-07	TCGA-FV-A4ZQ-01A-11R-A266-07	TCGA-DD-A39X-11A-11R-A213-07	TCGA-DD-AADF-01A-11R-A41C-07	TCGA-DD-AAD5-01A-11R-A41C-07	TCGA-DD-AACP-01A-11R-A41C-07	TCGA-CC-5261-01A-01R-A131-07	TCGA-LG-A9QC-01A-11R-A37K-07	TCGA-ZS-A9CD-01A-11R-A37K-07	TCGA-DD-AADS-01A-11R-A41C-07	TCGA-RC-A6M3-01A-11R-A32O-07	TCGA-DD-A4NF-01A-11R-A27V-07	TCGA-DD-AADA-01A-11R-A41C-07	TCGA-MI-A75I-01A-11R-A32O-07	TCGA-2Y-A9GU-01A-11R-A38B-07	TCGA-ED-A7PX-01A-51R-A352-07	TCGA-FV-A23B-11A-11R-A16W-07	TCGA-FV-A23B-01A-11R-A16W-07	TCGA-DD-AACO-01A-11R-A41C-07	TCGA-G3-A7M7-01A-12R-A352-07	TCGA-MR-A8JO-01A-12R-A36F-07	TCGA-CC-5262-01A-01R-A131-07	TCGA-DD-AADK-01A-11R-A41C-07	TCGA-DD-AAE1-01A-11R-A41C-07	TCGA-DD-AAEH-01A-11R-A41C-07	TCGA-DD-AAE9-01A-11R-A41C-07	TCGA-2Y-A9H1-01A-11R-A38B-07	TCGA-BC-A10U-01A-11R-A131-07	TCGA-BC-A10U-11A-11R-A131-07	TCGA-FV-A4ZP-01A-12R-A266-07	TCGA-DD-AAVP-01A-11R-A41C-07	TCGA-DD-A4NP-01A-11R-A28V-07	TCGA-BC-4073-01B-02R-A131-07	TCGA-MI-A75E-01A-11R-A32O-07	TCGA-G3-A7M8-01A-11R-A33R-07	TCGA-DD-A11C-11A-11R-A131-07
DLD	3703	2951	13674	3153	332	5137	8683	5750	5351	5841	3513	2526	2265	1733	3367	4030	1133	3483	2844	2065	3586	2387	1933	4478	7500	1054	4097	8682	4897	4389	4651	2291	3001	2420	2763	5241	1703	2335	1266	931	4466	3410	9932	2419	8919	4295	3867	5076	1783
GLS	836	2154	2624	535	311	445	6378	632	1017	704	2412	510	1397	794	1395	325	380	2645	804	4947	837	1639	55	2498	356	1409	1480	1947	6119	1205	1935	471	928	3594	1613	1896	829	1080	215	408	894	947	196	173	470	4919	1538	1038	116
LIAS	449	421	823	578	199	599	1053	539	526	801	671	492	1397	363	469	526	350	428	365	291	558	508	458	433	682	819	401	1265	377	585	555	501	773	549	398	1045	445	649	412	319	500	294	361	404	1180	515	445	545	182
ATP7B	803	2568	265	1711	238	1854	315	2296	5130	6617	1465	983	1288	551	1111	1402	971	188	906	1355	661	939	186	159	1766	809	920	1282	429	1581	5172	129	1236	197	429	1307	999	965	1122	295	1815	898	71	231	1704	1677	1351	1974	886
PDHA1	3128	3390	4883	2234	1091	4187	13386	3285	2659	4217	5262	2282	2030	1349	2938	3268	3873	7487	2543	2108	2851	2993	1743	3683	3101	2804	4065	6079	5732	3734	3590	1261	3522	4754	3328	5133	2013	3192	4135	1391	2406	3186	1934	1796	4707	3944	2873	4221	1350
SLC31A1	7927	2265	7718	10320	835	13602	1668	5149	5835	7987	4264	4768	9019	2763	5818	7853	3269	2696	2860	4010	5649	4677	2113	4456	5205	2261	4031	4175	2051	9781	8272	1081	4165	3402	5865	4383	2860	3622	2149	2208	4573	7048	702	2416	8488	11298	5941	8405	4157
FDX1	2491	3594	2238	1851	849	2986	2456	2717	1813	1443	1803	2612	1616	1308	1372	2924	2503	1005	686	1686	1768	2394	1770	1547	1942	1558	3171	2807	1348	2779	2259	882	2961	1668	2269	4348	1712	3499	1025	2046	2654	3499	484	604	2730	718	1997	4225	939
LIPT1	139	164	157	67	33	73	247	165	150	139	306	132	67	92	195	115	53	303	91	139	175	73	73	143	160	218	179	132	72	159	160	52	66	157	170	243	116	138	55	58	169	84	92	97	181	166	117	85	29
CDKN2A	352	46	484	6	865	244	585	22	18	16	1214	48	1475	114	803	7	1263	1328	352	709	234	228	252	3968	211	58	30	36	1799	84	455	1160	79	287	759	184	155	180	216	764	257	11	1365	90	18	50	514	22	10
DLAT	678	747	1724	533	427	1652	1027	3647	2738	1681	1267	484	559	309	2316	501	482	722	708	1037	1362	1214	157	852	1356	343	1070	813	1401	770	949	88	1626	1059	1375	1280	378	669	409	219	1567	1040	157	228	606	3149	520	903	390
PDHB	2273	2517	2834	1457	1051	2790	2214	4454	3648	3124	2247	1721	1351	922	3308	3149	1450	3625	2458	1455	2165	1572	980	1506	3338	2310	2875	1165	1548	2379	2916	1074	1635	1683	2081	3908	1603	1681	1584	921	1909	1877	823	2037	5475	2606	2065	2397	931
MTF1	480	313	1519	516	102	909	429	317	667	358	721	350	757	143	542	346	177	471	298	473	289	364	143	775	802	250	534	377	667	524	413	203	357	495	463	349	118	321	197	153	1068	367	134	155	446	962	523	427	135
[truncated: 375 more columns]
