# Supplementary material for: Crosstalk between metabolism and cell death in tumorigenesis
Source: Mol Cancer. 2024 Apr 4;23:71. doi: 10.1186/s12943-024-01977-1 (PMC10993426; doi:10.1186/s12943-024-01977-1)
Supplement: Supplementary file 2 — Supplementary Material 2 [file 12943_2024_1977_MOESM2_ESM.xlsx]

## Sheet: Fig 7A COAD input data
id	futime	fustat	LIAS	LIPT1	DLD	GLS	FDX1	ATP7B	DLAT	PDHB	CDKN2A	SLC31A1	PDHA1	MTF1
TCGA-AG-3881	1.5863	0	0.8653	2.1486	16.8918	3.9507	22.9987	2.699	14.1299	19.1356	30.1658	23.1273	34.9195	1.9818
TCGA-AG-3582	3.00274	1	1.9289	6.5858	90.5846	24.1845	33.1071	8.9854	46.4954	43.6376	2.1073	42.3564	164.815	8.4176
TCGA-AG-4015	0	0	1.2855	3.5084	46.4494	19.4621	31.8517	7.4709	31.0808	41.0706	4.6897	38.0107	89.391	7.7605
TCGA-AG-4008	1.41918	0	4.5197	6.8017	53.6418	25.0303	27.6649	5.1282	37.5585	41.3333	3.5023	39.7026	147.771	6.9204
TCGA-AG-4007	0.0849315	0	2.2814	3.0503	39.9032	19.7088	43.1392	4.8125	28.568	27.0089	13.5481	36.4262	58.8142	4.5284
TCGA-AG-3882	1.66575	0	1.3443	2.8505	20.6071	9.9099	16.53	4.8992	10.456	16.3091	6.5126	9.2372	66.8873	2.5893
TCGA-AG-3742	0.0821918	0	6.3168	7.7988	117.784	39.9609	44.792	8.2538	50.7934	26.6302	1.9165	88.9766	125.083	12.1959
TCGA-F5-6813	1.63836	1	1.3213	5.3058	91.4697	28.9551	33.4623	3.9476	27.8403	34.2293	1.3683	68.327	64.4822	4.4603
TCGA-F5-6812	3.0411	0	2.1655	5.6247	46.0186	34.4943	30.4322	3.9312	32.0965	32.4367	2.0061	24.4365	59.354	6.5915
TCGA-EI-6506	1.71233	0	2.9871	3.7876	76.6766	31.4171	26.7513	6.2429	44.0607	34.7576	0.5412	64.1841	88.5008	12.3909
TCGA-AG-A002	1.74795	0	7.3852	7.6075	113.643	23.1072	38.3112	5.7056	43.4893	36.7168	16.3006	151.499	134.506	13.3637
TCGA-AF-2690	1.43562	1	1.941	4.9595	41.5461	30.7525	23.8376	2.2374	25.811	25.5221	2.6408	39.3625	69.7966	4.9771
TCGA-AG-A036	9.7589	0	3.2055	5.2835	74.4799	27.7672	40.2383	3.9161	52.6039	60.0711	2.2943	62.9764	81.8325	7.8296
TCGA-EI-6513	1.36164	0	2.8543	6.4225	98.1228	65.6472	46.6987	6.6989	33.5975	46.9007	2.0083	69.0293	168.183	13.6482
TCGA-AG-A00H	2.16438	0	1.5874	2.3088	48.6722	11.5635	16.2458	13.1691	15.6681	34.498	7.3664	35.8685	90.91	5.3653
TCGA-AG-3587	3.83562	0	2.6916	5.5765	52.0536	24.2528	30.0196	4.9983	44.1847	43.7421	2.8864	41.0115	130.735	8.0475
TCGA-AG-A02X	3.41644	0	4.3975	2.8274	58.3571	13.0608	16.7492	10.4788	29.8452	39.5208	8.0069	81.924	51.5786	10.4574
TCGA-AG-A026	0.161644	1	2.4443	3.4611	44.8575	17.7876	18.7984	3.9569	20.4916	30.5363	5.532	18.664	85.0149	5.0512
TCGA-F5-6861	3.17808	0	5.0153	6.3672	98.7684	35.9507	21.9717	6.6779	60.1954	49.2206	1.5537	72.7254	151.518	10.9668
TCGA-AG-3728	2.49863	0	0.9339	2.1201	26.4871	7.1096	23.1482	8.0361	18.1147	19.8462	15.3906	18.5474	86.3861	3.1374
TCGA-AG-A020	0.0849315	0	3.6225	6.1824	76.9024	26.4507	14.4942	5.5747	26.7546	48.9764	10.1287	82.2549	119.076	12.3614
TCGA-AG-3878	0.0821918	0	1.1656	1.1361	29.4826	4.5266	13.5688	5.1461	16.3582	20.5188	2.3485	28.2058	108.383	5.6485
TCGA-BM-6198	1.76986	0	1.7609	3.6833	46.7649	18.4512	21.5398	2.4123	17.7599	18.0361	2.0812	28.387	63.9451	3.958
TCGA-AG-3890	1.41918	0	1.769	5.4455	42.8761	15.869	35.1575	3.396	27.9873	25.7135	4.9833	27.048	106.826	5.0953
TCGA-F5-6571	3.52877	0	3.0153	5.3549	59.1324	37.0905	31.3106	20.0057	31.5154	27.3602	1.4316	35.6846	59.0564	12.1463
TCGA-DY-A1DE	10.7726	0	3.0631	10.5027	70.6891	34.8093	41.9212	4.0888	44.9176	64.0348	19.8147	56.6969	299.731	4.4941
TCGA-AF-2692	1.12877	0	4.1679	5.1065	64.2945	23.4658	21.1731	9.2238	24.639	38.3239	2.3965	28.1087	62.6399	6.5456
TCGA-DC-6158	0.915068	1	3.1707	6.0902	134.823	57.4924	28.4338	8.0205	46.2045	50.9513	4.9594	49.3927	185.363	20.1967
TCGA-AG-3894	1.16712	0	3.9637	4.3976	48.0488	22.7306	27.0702	11.8584	42.9981	45.5627	20.8833	33.1768	72.0563	5.0578
TCGA-EI-6510	1.52329	0	5.6577	5.0991	91.9762	21.4736	16.7852	5.6149	32.3952	43.1128	0.6013	36.0802	63.4634	8.915
TCGA-AG-A015	3.00274	0	3.2807	1.7033	84.5866	21.6613	22.8685	8.184	37.2411	26.6564	1.2164	30.3764	89.2574	6.866
TCGA-EF-5830	0.290411	0	7.2743	6.4145	92.8386	59.0432	51.2235	9.861	46.8407	36.662	15.4029	63.2277	70.1085	6.3442
TCGA-AG-A032	3.16986	0	1.8363	5.8232	41.6187	19.9392	15.1323	9.0798	20.4984	26.7811	1.3857	24.4802	118.642	3.6044
TCGA-EI-6917	1.45479	0	7.6441	6.5483	95.2743	35.8368	25.6576	3.8958	76.6162	37.3524	7.0424	63.7867	129.732	15.0703
TCGA-AG-3574	0.249315	1	4.62	8.8769	49.3591	28.2752	26.4066	6.2833	30.5303	34.4982	5.1789	31.4565	136.236	3.1965
TCGA-AH-6549	1.45753	0	4.2039	5.7796	121.666	45.0852	52.8217	7.0061	88.6424	34.7169	30.3614	48.0672	140.729	16.595
TCGA-AG-A01N	2.58356	0	2.9014	5.4319	64.5161	21.4819	32.5359	3.1871	38.0107	30.4156	1.8448	31.4819	79.672	6.0188
TCGA-AG-3612	1.66575	0	1.7787	5.7478	87.5648	19.5199	31.8843	14.0395	44.5678	38.3817	3.0168	31.6512	125.372	4.9363
TCGA-CI-6621	1.14795	0	3.7689	5.9973	79.1346	41.8166	27.9441	3.9411	44.2206	38.1404	1.4727	61.3107	103.371	10.1378
TCGA-AG-A02G	3.24658	1	2.7186	8.7591	54.8941	23.3692	27.3544	7.3976	19.2777	43.815	4.7133	20.0996	83.4727	6.4064
TCGA-AF-3911	3.14521	0	2.9773	4.7258	52.8369	36.9748	46.229	12.4648	40.8881	29.0382	3.5408	54.6234	76.2728	7.1544
TCGA-AG-3726	0.665753	0	1.0039	0.7411	17.6052	3.9818	27.2507	14.0741	24.597	18.0656	12.3703	40.9743	119.399	6.9958
TCGA-EI-6512	1.47397	0	2.8381	3.7713	94.4943	45.5261	27.4761	11.5948	39.1858	17.7113	8.118	60.2518	185.698	12.0256
TCGA-EI-7002	0.99726	0	3.4895	7.1097	95.8034	38.8609	25.7251	12.427	39.0526	33.9351	2.6414	34.5369	178.654	7.9267
TCGA-EI-6885	1.13699	0	4.4286	6.6926	74.5495	59.7583	30.8578	5.2441	67.6221	39.9557	3.6026	38.7593	108.078	12.8551
TCGA-F5-6864	1.03836	0	4.6351	6.8906	94.435	41.2579	29.7725	6.5592	31.2305	35.4287	2.4006	43.1442	94.2943	6.5493
TCGA-CI-6624	4.01644	0	2.9948	3.8433	76.4536	36.7345	41.3683	10.1847	57.0422	42.1099	0.9111	43.0494	68.4459	10.5881
TCGA-EI-6881	1.36712	0	2.6696	5.6685	97.5463	44.6416	23.4141	30.2332	45.069	48.1989	0.8244	53.5481	102.073	13.4775
TCGA-CI-6619	0.50411	0	4.0568	5.7452	91.9846	38.5081	21.7192	6.5589	48.4109	27.8574	7.9344	39.4283	73.7255	11.1785
TCGA-AG-A023	4.33151	1	2.9312	4.681	36.5151	21.3147	22.7588	8.2522	23.2897	26.7532	5.5924	35.2743	94.8161	6.4161
TCGA-AG-A011	3.08493	0	4.7217	4.2348	55.5062	14.1364	18.0973	2.6269	38.0867	22.8725	5.1908	37.7961	101.752	8.1678
TCGA-DT-5265	1.05205	0	3.651	8.0866	57.4564	36.8698	25.8742	1.355	12.5656	23.2895	30.9269	29.3556	126.725	6.9746
TCGA-EI-6514	1.3589	0	2.9804	5.9535	62.4794	38.1832	23.9829	10.5131	25.7484	23.8186	0.566	16.6984	65.5662	7.2834
TCGA-EI-6883	0.958904	0	7.2032	6.6856	80.9947	42.0387	27.0634	11.559	30.5979	28.7916	14.7199	57.3314	89.6876	9.3791
TCGA-EF-5831	0.347945	0	1.4776	9.4051	95.3027	71.3353	58.8352	4.9968	52.0284	63.5998	1.7986	48.2984	146.259	8.9629
TCGA-AG-A014	1.32877	0	3.7623	3.0433	68.8237	19.4708	26.1642	10.9342	23.183	21.474	14.6556	32.1022	162.225	6.6828
TCGA-AG-3898	4.00274	0	3.5193	4.4831	68.4052	31.367	22.1824	2.0627	42.5648	29.4761	2.363	42.9104	155.136	6.6538
TCGA-AG-3575	1	0	3.5348	11.2988	44.5678	84.036	17.7685	0.5182	43.531	50.4261	147.727	37.2112	36.1924	4.1337
TCGA-AF-4110	2.49863	0	2.2351	4.4933	33.7629	22.2975	20.3969	5.202	19.7958	24.8688	4.3843	39.1068	36.9686	5.0891
TCGA-EI-6509	1.41644	0	4.3702	3.7993	55.4171	29.7785	12.0242	4.9618	14.9104	25.9869	4.2827	32.0088	56.9948	8.1606
TCGA-AG-4021	0.331507	1	3.0685	3.139	69.4074	45.2661	60.1948	15.4566	65.0811	34.3444	1.8079	62.7726	66.9837	13.7739
TCGA-AG-3731	3.08493	0	3.0718	5.2467	96.7266	74.9166	23.7427	5.4021	69.3777	37.3648	3.4336	57.0942	73.2437	13.0466
TCGA-F5-6863	0.989041	1	3.5361	7.7609	74.5954	73.4032	24.4662	4.6504	32.3882	44.2165	1.9639	33.3393	92.4202	8.795
TCGA-AG-A01W	0	0	2.822	9.2473	91.0283	41.9731	24.814	6.9458	47.143	51.1438	5.7278	55.4123	155.939	7.75
TCGA-AG-A01L	0	0	2.4945	3.6102	65.3276	28.1211	18.3699	36.0515	39.9997	49.8311	1.1212	29.6628	106.513	9.5516
TCGA-AG-4005	1.16986	0	2.008	4.3628	48.8868	21.1766	26.158	17.921	35.5515	43.3314	9.579	39.5887	103.298	7.094
TCGA-DY-A1DG	4.29041	1	5.9632	4.3274	26.8526	18.1442	24.698	4.1381	20.4606	38.9945	1.0552	24.746	107.259	4.5363
TCGA-AG-A02N	5.16438	0	2.2633	7.7608	57.1701	19.7085	19.1562	5.2694	31.5635	37.884	4.9843	41.7857	70.4843	9.4664
TCGA-AG-3887	3.07945	0	2.7664	6.2226	45.7006	25.1921	27.4152	7.2953	41.1153	33.9689	1.4222	31.7159	87.1005	4.8873
TCGA-F5-6814	3.09863	0	5.787	5.8032	94.8996	31.7806	38.8607	4.6075	63.7488	29.64	4.2958	63.419	173.533	14.1108
TCGA-AG-4022	3.83562	0	5.0645	8.1711	94.8577	80.6108	33.8867	23.332	32.6348	26.8131	5.613	40.5	79.1514	8.9945
TCGA-AG-3896	0.0849315	0	2.6223	4.9351	50.6102	29.2147	19.228	22.9895	33.9537	56.6617	3.9002	35.9174	114.47	5.1033
TCGA-AG-A016	0.756164	0	3.6439	3.7355	71.0827	20.2016	32.6136	13.3679	34.7125	32.8073	5.9896	50.6327	91.3168	8.004
TCGA-AG-A025	4.16438	0	3.3742	4.7235	54.3556	12.9938	20.6251	11.9922	45.28	45.1808	1.3524	29.9147	86.7717	8.1649
TCGA-AG-A01J	0.0849315	0	2.4001	2.2704	43.8061	10.2319	22.2634	3.9432	23.1941	20.9636	2.5897	32.545	109.758	7.5202
TCGA-AG-A01Y	0	0	3.5784	5.6752	53.2874	24.5267	16.7877	7.9465	43.0566	40.5479	5.6831	44.4117	56.4505	10.9402
TCGA-CI-6623	3.95342	0	4.3032	4.9469	171.276	36.1105	48.6425	13.8797	74.5634	54.6612	1.3059	37.7663	89.4465	6.0681
TCGA-CI-6620	2.76438	0	2.7446	3.1155	104.241	40.5686	28.4031	11.6702	101.757	58.4875	3.0226	75.2779	144.71	15.5446
TCGA-EI-6884	0.89863	0	4.0628	5.8494	96.1953	45.0644	28.4458	13.4399	47.3957	36.614	1.3899	66.8412	96.0928	12.7048
TCGA-AG-3584	2	1	3.0681	5.8241	55.106	19.0754	33.6888	2.5235	31.3184	19.1857	52.1452	61.9159	67.572	4.6151
TCGA-AG-3883	0.0849315	0	1.0536	3.1739	19.35	8.6086	28.9756	2.4946	22.7178	28.8866	24.9083	36.8946	64.5567	2.1778
TCGA-CI-6622	3.73151	0	3.6093	3.4372	79.7501	37.5016	34.6552	9.7274	43.6467	36.6996	1.8997	73.1822	92.4248	15.4453
TCGA-DY-A1H8	2.71781	1	1.1067	5.7894	16.0729	23.196	15.8126	2.8771	8.8268	25.1861	0.6448	13.9368	121.536	2.6271
TCGA-AG-3608	1.32877	0	4.768	6.3469	59.7278	19.3073	28.3121	3.5791	34.9098	35.0877	12.351	42.1439	145.596	7.2249
TCGA-EI-6507	1.66301	0	5.9758	4.5963	63.7598	41.387	37.41	4.4819	45.9647	36.4753	19.2985	61.175	58.3001	15.8787
TCGA-AG-A00Y	1.91781	0	1.4212	6.0067	55.5068	22.7794	30.9684	10.1898	33.893	34.0997	9.6018	36.8505	86.2412	5.1405
TCGA-DC-5869	2.58356	0	6.0237	10.8637	125.581	70.1491	66.7332	7.3901	86.2271	73.1931	2.4601	68.0243	184.673	6.4374
TCGA-EI-6511	1.32055	0	1.8324	4.1025	109.397	35.4577	23.7003	4.01	35.8168	28.8547	5.8196	51.1466	123.892	5.6033
TCGA-EI-6508	1.74247	0	6.4063	5.0668	82.189	37.5789	20.4353	3.284	30.1012	32.2085	2.1774	47.4581	79.9189	15.5969
TCGA-AG-3892	1.08493	0	4.8415	8.1812	52.6963	11.5796	24.8982	4.041	40.1436	41.4279	2.711	54.5243	70.8794	5.5406
TCGA-EI-6882	0.717808	0	4.1	8.682	96.9301	41.8375	44.9523	10.1882	67.9056	38.0016	6.6391	85.6129	71.6687	20.182
TCGA-AG-3885	1.49589	0	1.8497	1.8071	48.2981	5.7415	20.4675	24.698	15.3394	14.9517	77.7829	17.6436	73.8799	3.4367
TCGA-AG-A008	1.16164	0	3.0885	6.8169	53.2876	12.8444	14.0005	5.4379	30.3533	38.4246	0.7035	47.0827	98.0059	11.5237
TCGA-CL-5918	0	0	3.1753	5.9768	58.2343	42.986	33.0154	3.4498	23.2735	24.7644	3.5687	24.0398	121.874	5.4803
TCGA-AG-A00C	0.50137	0	3.6178	4.808	59.7677	21.0848	22.7914	5.458	35.7815	31.9409	10.5025	38.055	242.727	7.8324
TCGA-G5-6233	1.52329	1	5.1744	5.7141	50.7024	51.2537	41.5137	14.5637	35.8261	31.195	23.3692	63.9923	115.911	6.1334
TCGA-AG-3609	1.66575	0	1.9466	7.4646	56.5201	27.1566	34.3282	4.3594	20.3701	33.9662	24.2991	27.6715	200.157	3.5258
TCGA-F5-6811	2.68219	0	4.4775	7.721	115.391	35.4161	47.8334	9.1103	40.8962	56.2373	4.2072	46.239	94.6235	6.7251
TCGA-DC-6682	2.08767	0	6.3176	7.114	61.3712	35.53	37.8162	3.9255	55.2525	24.3594	17.4632	66.3204	151.414	11.9891
TCGA-AF-A56K	7.21918	0	2.7526	4.342	60.2631	42.8801	15.806	5.8365	20.2081	17.9351	2.5471	26.0807	76.8613	5.9957
TCGA-AG-3598	4.16986	0	5.3293	7.1153	46.1304	15.2275	18.5099	2.4898	44.7413	57.5743	11.5077	91.7843	95.8876	4.6856
TCGA-AG-3591	2.83562	0	2.7535	10.7638	30.5532	21.6507	18.7297	3.6466	19.4462	33.5378	2.0135	46.8394	44.4547	5.961
TCGA-AG-3581	0.589041	0	3.5569	8.3093	50.6393	12.6459	15.0368	3.5909	19.8747	23.6664	22.2924	27.9522	60.57	7.3266
TCGA-DC-6683	2.08767	0	4.3028	5.4392	109.958	66.0672	41.0609	6.6803	42.9904	39.4566	0.8205	71.9873	143.995	11.5042
TCGA-AH-6547	0.208219	1	2.7325	4.409	65.5107	22.7873	27.5964	3.2311	30.247	24.8735	1.2235	42.5448	64.2812	12.2009
TCGA-AG-3580	0.668493	0	4.3122	6.5839	61.7601	16.9622	23.9128	6.1052	43.3968	29.3991	3.9842	52.8632	98.5666	8.6198
TCGA-G5-6641	2.20274	0	3.1135	6.661	72.2186	12.7048	27.8145	5.8404	28.9076	51.7236	3.2797	40.1075	80.4674	11.3573
TCGA-AG-3605	0.0821918	0	5.0703	6.8412	47.8666	17.508	19.9609	1.8112	24.4405	28.9143	3.4736	64.2989	125.609	2.9191
TCGA-AG-3902	2.66849	0	2.9589	5.6159	49.3384	39.29	35.2859	17.3189	42.091	29.1708	24.3498	49.3292	111.886	11.5056
TCGA-AG-4001	3.00274	0	2.7161	5.5462	52.3012	30.0573	29.1844	13.2418	34.1021	41.5177	7.8727	26.478	112.066	6.7779
TCGA-DC-6160	3.66849	0	2.1824	5.2961	115.002	50.4788	25.1766	8.7007	45.1203	44.8481	0.5058	57.6115	88.5184	8.6666
TCGA-AF-5654	1.40274	1	5.7751	4.3321	130.739	49.3964	31.3104	4.2952	51.1622	41.7384	5.9358	40.5774	244.149	6.7563
TCGA-AG-3600	0.50411	0	5.2306	8.3074	62.8068	16.912	12.8076	2.5166	41.0801	37.3512	1.4911	55.7736	145.333	10.2044
TCGA-AG-3601	0	0	5.2036	6.8006	75.3359	23.1213	31.9284	5.2231	31.7189	38.2402	2.547	27.8758	156.605	2.8652
TCGA-AG-3901	2.08493	0	2.3067	8.6976	70.5638	22.9118	23.9885	4.4041	38.0611	43.7987	4.4385	48.7375	79.3249	8.4722
TCGA-DC-5337	2.16986	0	5.8306	8.1472	101.095	26.1497	58.1362	3.295	54.1338	62.2646	1.2827	60.4282	245.559	4.3363
TCGA-AF-3913	0.865753	1	3.0677	3.878	109.348	20.3674	43.7216	8.1393	63.0758	49.3499	1.0156	42.8827	120.168	8.1784
TCGA-AG-3578	2.66849	0	4.1725	8.7815	56.5245	38.9486	25.2328	11.3449	27.6712	40.5959	4.0395	47.5449	65.7902	7.335
TCGA-AG-3593	2.83562	0	2.4798	7.4834	52.273	20.021	20.2458	5.6763	39.898	54.689	1.9357	29.1285	83.8335	5.5134
TCGA-AG-3592	2.83562	0	2.863	6.4808	132.683	38.4916	44.8525	10.0646	55.4017	52.9318	0.6466	61.3296	150.366	7.7912
TCGA-AH-6897	2.20274	0	5.1041	3.9464	140.142	34.1588	41.7357	8.0311	98.9491	45.0024	3.0867	68.04	224.469	10.8536
TCGA-AH-6903	1.62192	0	4.3709	6.3305	106.325	54.2875	34.9223	6.539	53.8358	38.3445	1.5564	42.9211	174.293	12.3004
TCGA-DY-A1DC	3.44658	1	2.669	3.0719	84.2504	25.3876	34.1025	4.6701	28.8359	37.7508	4.405	30.1376	96.5306	5.7123
TCGA-DC-6156	2.58356	0	2.2301	8.781	86.2567	83.9648	40.5704	3.7768	43.7889	31.0735	4.5246	36.8459	66.3974	10.8773
TCGA-AG-3599	1.00274	0	3.5608	5.7415	69.2712	18.5234	26.178	4.369	41.954	47.4627	3.6712	32.3243	90.7459	9.4832
TCGA-G5-6572	3.92329	1	1.8814	3.4881	47.8377	23.5461	37.7764	3.5021	12.6004	22.2698	1.5712	65.5834	30.1909	3.5064
TCGA-AF-2693	3.16438	0	3.0128	5.2311	59.2838	26.4842	32.8631	2.44	33.0654	21.0481	6.5828	63.597	65.9445	9.1462
TCGA-DC-6154	1	0	4.1798	8.1502	79.2308	57.9489	45.213	10.1417	35.7041	32.3536	3.1223	32.6682	178.546	6.7377
TCGA-DC-6681	2.16438	0	4.5235	5.587	84.1115	31.6781	27.0414	8.4095	52.4482	64.9391	2.3386	47.2274	70.5261	11.1981
TCGA-AG-3583	1.67123	1	5.3368	6.7765	53.0729	23.6635	18.0474	5.5714	38.7513	37.2027	1.4723	32.9295	73.8275	5.0547
TCGA-AF-6136	2.03014	0	3.3844	8.4521	106.855	54.9398	29.9331	15.1516	39.7971	50.753	2.4649	50.7883	96.3173	7.7844
TCGA-AG-3999	2.33699	0	2.4579	6.4887	42.3574	37.0019	23.9833	7.1697	29.8959	34.5782	11.6453	28.3722	66.2536	3.6287
TCGA-AF-6672	2.04932	0	2.8635	9.7206	48.9205	20.7855	14.2489	7.8218	21.2118	41.8506	0.7603	28.737	70.996	8.3394
TCGA-DC-6157	4.33151	0	3.4717	8.9814	127.019	72.42	58.913	7.6278	51.2024	36.5549	1.2466	67.472	88.9847	10.1454
TCGA-DC-4745	1.75068	0	5.5044	8.2322	88.6466	24.5927	33.5719	4.683	44.2853	60.4499	2.8569	106.792	123.955	5.0015
TCGA-AG-3909	1.66575	0	1.9008	4.4463	49.8669	16.7104	36.5441	11.5131	31.4651	41.5103	5.0159	39.5116	53.1759	6.6737
TCGA-CL-5917	6.50959	0	4.6029	4.4085	115.419	134.722	39.5608	16.5352	46.0875	35.4403	3.8792	50.3384	118.484	10.0958
TCGA-AF-A56N	0.986301	0	3.3999	4.9697	63.9354	33.553	25.9997	10.7645	45.392	45.5458	3.8387	57.3577	161.411	7.5551
TCGA-DY-A1DD	4.76986	1	3.7042	7.169	34.8028	42.3152	23.0419	3.5166	9.6182	16.1492	12.9046	12.2589	69.3702	3.7787
TCGA-AF-2691	3.5863	0	3.6296	5.4788	45.1527	25.5995	34.2733	7.6943	22.9103	23.8764	22.6904	38.8781	85.901	6.5955
TCGA-AH-6544	3.2137	0	3.5684	3.6014	75.6731	28.2673	22.7078	4.0106	31.413	25.1473	0.3186	52.3018	111.602	7.1263
TCGA-F5-6464	0.830137	1	2.9543	5.1351	83.2008	48.1736	29.2721	3.2593	35.0959	27.5275	22.7668	59.9604	65.7602	11.0016
TCGA-DY-A0XA	10.537	0	5.0604	9.2207	53.3504	35.6937	40.706	2.4055	41.582	23.6899	0.9121	45.1202	92.613	9.7582
TCGA-AG-3732	2.74795	0	2.7303	6.3072	54.5598	22.8805	23.9069	10.6525	17.6813	14.7935	8.0029	36.1472	40.5003	11.8734
TCGA-AG-3586	0.0849315	0	5.3666	4.1003	59.2809	15.1735	40.1244	24.4113	47.0413	45.1345	1.9242	63.1141	81.431	7.1935
TCGA-AG-3893	2.91781	0	1.5785	6.2585	61.6444	23.1793	30.3817	10.0578	27.5876	31.3679	4.6726	32.5108	93.0747	6.8709
TCGA-DY-A1DF	2.01096	1	1.84	3.7329	23.2382	19.7031	9.6235	3.1335	5.406	10.3233	6.0441	6.3446	34.8291	2.52
TCGA-EI-7004	0.70411	0	3.1799	4.5685	69.5449	27.5219	18.0965	1.9528	30.4323	31.0756	2.1735	60.136	48.032	17.086
TCGA-AH-6643	3.6	1	3.1629	6.0041	86.0392	48.3676	14.8151	8.1681	30.2539	26.4153	3.6466	44.1779	73.8467	6.8684
TCGA-DC-4749	2.08767	0	6.3646	6.016	130.454	33.8182	49.6306	4.0498	68.4639	52.1653	1.8672	53.4374	146.244	4.4947
TCGA-G5-6235	4.64658	0	4.2715	6.111	90.1159	51.3002	36.4911	8.1452	33.9304	23.5158	1.0581	42.6661	128.912	10.521
TCGA-AG-3602	0	0	4.5118	12.9756	43.5694	35.531	34.0899	1.5033	22.6336	38.5628	3.5274	47.1305	83.3942	2.6723
TCGA-AF-A56L	5.49863	0	3.7735	4.685	62.1272	34.9025	23.1194	6.7843	39.994	30.1352	2.9295	29.5896	93.5845	9.2012
TCGA-AG-3594	0.167123	1	4.3569	5.4599	35.7698	11.8888	11.4822	2.336	18.7911	20.3868	30.2095	87.8411	56.0128	13.71
TCGA-AF-3400	2.87397	0	2.9881	4.9672	51.3098	23.0971	35.6911	1.8282	34.3857	31.4087	9.5429	89.578	86.3596	8.6613
TCGA-AF-6655	1.66849	0	3.692	4.4574	88.6332	42.6657	32.3438	4.7274	47.0047	45.2695	6.82	78.3053	138.38	11.7455
TCGA-F5-6465	4.12603	0	2.8243	6.8364	52.894	40.4072	21.8153	6.3519	38.1113	37.4664	2.2937	33.8021	41.1219	13.0541
TCGA-AH-6644	2.29589	0	3.7067	5.5462	92.744	40.5193	18.1777	7.5492	27.3806	26.3689	1.2575	59.4286	56.0162	11.9098
TCGA-AG-3727	0.0821918	0	1.2896	1.1727	20.3485	2.9897	13.47	13.7615	13.3475	27.2829	5.715	30.3276	63.3713	4.9665
TCGA-DC-6155	1.16438	0	3.5871	1.3806	27.871	3.0863	14.6242	0.3562	7.6642	16.3747	1.6459	12.5861	21.3537	1.461
TCGA-F5-6702	2.38082	1	2.3113	4.8943	71.404	73.0717	34.9919	6.5412	34.3605	40.8751	3.4521	36.7134	82.0125	10.0559
TCGA-AF-2687	3.90959	0	3.5427	7.1052	86.998	47.728	28.7395	4.8154	47.0786	40.1094	4.4206	45.9421	95.2382	9.0552
TCGA-AG-3611	1.16164	0	3.3922	5.0138	47.3	11.3415	21.5637	5.9457	11.9344	37.8214	2.9804	31.2402	39.491	5.2824
TCGA-AG-3725	0	0	1.8935	5.7251	113.609	22.6343	28.789	17.6379	41.4276	40.8894	3.326	58.2165	127.139	10.6827
TCGA-G4-6307	4.5863	0	5.5307	6.0412	53.1409	10.9492	27.7162	3.2327	29.7824	34.9891	2.3993	26.2279	191.412	4.3887
TCGA-AA-3522	3.08767	0	4.4112	7.6935	102.02	25.4473	30.7669	5.9805	34.4644	53.5511	2.1418	44.3888	89.7599	6.1005
TCGA-AA-3530	1.58904	0	4.5314	8.2136	67.1737	48.9691	28.7525	4.9277	45.5015	45.0392	0.6659	41.9729	160.392	10.8391
TCGA-AA-3511	0.580822	0	3.0005	3.3833	70.5846	29.8665	22.685	8.5126	36.6226	36.3219	1.7658	39.383	75.4667	9.3533
TCGA-AA-3842	3.08493	0	3.7323	2.6798	117.461	35.7655	74.0595	8.8757	78.4791	56.2679	31.8337	62.5179	149.77	6.3069
TCGA-AA-3561	1.16164	0	5.141	10.0424	58.5437	26.839	27.4728	6.0362	40.546	47.0392	7.5884	72.4298	52.5706	2.9295
TCGA-D5-5538	4.55068	1	4.7778	4.9386	91.5907	66.4309	34.668	13.6061	58.2875	40.7603	1.1762	59.1795	187.879	10.9422
TCGA-CA-5255	1.03014	0	3.76	4.5157	91.028	33.7245	25.5006	4.3959	32.5839	24.1906	7.7142	63.0479	77.004	6.8151
TCGA-AA-3858	2.58904	0	2.2623	5.1706	44.1968	19.6477	27.2079	5.7935	41.58	36.7938	1.2732	35.6557	52.3349	5.1898
TCGA-A6-2676	3.57534	1	5.3056	8.0907	83.1867	15.9143	34.6176	3.0973	52.5876	43.9677	6.8462	75.4824	98.6077	7.5981
TCGA-AA-A02K	1.16712	1	2.6673	5.5935	83.0694	31.727	21.0704	3.3719	31.6939	22.8525	12.8916	60.5529	111.8	7.7179
TCGA-NH-A5IV	0	0	4.85	5.7553	75.4927	26.3249	38.8612	9.4496	44.03	27.3896	1.0466	47.7749	82.145	10.2777
TCGA-A6-2680	2.92603	0	1.9438	3.9236	77.4211	15.647	44.8735	16.7079	32.0862	34.483	8.147	56.6909	111.38	5.9517
TCGA-A6-6781	1.63836	0	2.4763	5.8548	41.5692	37.6253	23.0882	5.2444	32.9652	25.3774	1.1832	69.3399	33.2674	10.9002
TCGA-T9-A92H	0.991781	0	3.6759	6.7528	94.2876	23.4499	64.9198	8.0126	67.9253	31.6719	0.6546	46.5153	183.764	9.8929
TCGA-AY-A8YK	1.56986	0	3.9171	3.3858	66.7434	32.022	33.0246	10.6055	38.0222	22.4565	0.3833	52.4512	173.66	8.0995
TCGA-CM-5341	2.42192	0	5.7683	17.4103	49.8174	30.5541	37.9414	1.7322	29.0452	57.9146	6.3955	28.3101	47.1227	2.158
TCGA-F4-6807	3.5863	0	3.2726	4.0085	72.5652	38.9184	26.2826	7.4976	55.248	38.4517	3.463	52.2177	87.7845	11.2893
TCGA-AZ-4616	0.427397	1	3.541	4.3691	47.985	26.48	25.8111	2.111	28.4881	20.6999	17.5402	48.7452	127.806	5.0867
TCGA-DM-A28K	8.1863	0	5.0759	5.2775	41.3934	10.8431	38.5705	5.6125	27.145	32.3828	0.3642	72.3728	61.3451	6.27
TCGA-AY-A71X	1.61096	0	4.893	7.365	48.6246	28.1923	22.4427	7.9778	15.6553	30.0306	0.4678	31.8026	87.0267	8.1965
TCGA-AD-6964	0.906849	1	5.37	5.3614	64.5584	22.0457	24.3231	3.3043	41.5039	34.724	3.3349	34.5378	58.6041	8.7547
TCGA-A6-6652	2.05753	0	4.6534	6.6028	82.2763	72.0621	18.1496	11.0307	40.3925	31.8696	1.4381	34.9811	54.4901	13.9775
TCGA-F4-6703	3.98904	0	1.9599	3.9743	46.5292	23.9934	17.5267	1.5485	29.9951	27.5838	3.881	72.4098	42.4525	13.7203
TCGA-AD-6965	2.20548	0	4.998	7.2294	84.7798	61.8285	45.2423	23.3776	48.8088	45.5936	11.2525	43.5514	129.316	9.3354
TCGA-AZ-4315	4.86575	0	3.8598	6.0461	83.5376	11.4015	31.027	3.2385	28.4723	53.9745	1.5315	52.9844	109.564	4.2727
TCGA-AA-3712	0	0	3.498	3.8001	101.335	40.2484	28.6804	6.1177	33.1444	25.1334	7.1185	36.4523	44.4319	8.8546
TCGA-AA-3510	5.33151	0	3.549	5.0577	69.442	22.7459	23.6265	2.7362	41.0555	42.5285	0.3596	36.6146	163.636	5.5671
TCGA-AA-A00D	1.58356	0	3.727	6.0622	66.2866	26.2475	24.169	8.7992	29.2848	20.0041	7.7177	36.5086	90.4826	9.3827
TCGA-AA-3971	1.33973	0	4.0402	8.1908	49.7756	28.358	21.77	4.6086	28.151	41.8436	0.8939	35.6627	82.7246	6.4301
TCGA-AA-A03F	0	1	2.5237	1.631	21.0898	2.8451	10.0805	5.7938	12.5638	13.2719	3.3235	12.7382	70.5089	3.4773
TCGA-AA-A02O	0.0767123	0	2.3127	1.9834	34.9238	7.9539	18.8911	3.4988	10.8806	17.7171	2.0564	15.9981	105.168	4.0791
TCGA-AD-A5EJ	0	0	4.2837	3.9329	58.8661	22.0911	31.9861	4.1555	41.1954	26.3435	12.4096	58.8492	75.9199	8.661
TCGA-G4-6627	5.9589	0	2.6259	5.607	97.9454	39.0006	34.3414	6.2406	31.5118	29.738	1.5337	40.4498	87.1941	8.6804
TCGA-AA-3861	2.50411	0	3.2174	4.5353	101.262	27.3299	43.2435	3.5425	35.0499	25.6878	4.5433	46.5764	130.148	6.2698
TCGA-AZ-6603	2.46301	1	3.3345	6.5339	69.0898	35.6521	30.0091	9.568	43.07	36.1567	3.8174	47.456	152.697	11.8249
TCGA-CA-6716	1.01644	0	5.7798	13.103	95.1144	54.9496	22.4183	7.6857	38.6814	36.8931	0.8228	30.7023	105.809	9.8765
TCGA-CM-6676	0.923288	0	4.7268	5.157	95.224	33.4434	28.546	9.9819	47.4309	33.5069	1.8662	39.8271	131.158	7.8046
TCGA-AA-A029	4.33151	0	3.453	1.9054	78.2522	15.3785	18.0363	3.6533	31.426	26.6426	2.104	50.4909	74.2605	7.2579
TCGA-AA-A01C	1.25205	0	1.651	4.612	57.9123	19.8345	19.4086	8.957	21.2226	38.8709	8.9431	39.6663	125.896	4.9702
TCGA-CM-6680	1.00274	0	4.6382	7.2024	73.9054	29.2996	21.3513	5.9156	37.429	32.8286	3.667	45.5076	68.2161	13.7621
TCGA-CK-4950	7.12055	0	3.0901	3.3458	80.2959	17.2551	34.0355	5.0145	32.8282	29.9282	1.0197	43.1284	85.5657	9.4806
TCGA-D5-6529	1.68219	0	2.3785	4.2976	80.7996	36.0611	23.5788	3.901	28.6275	26.4334	4.1665	28.2356	82.9095	8.1634
TCGA-A6-2678	3.52329	0	4.1896	9.2197	144.726	60.8714	52.2908	8.6429	80.3199	54.6273	5.8835	67.7431	137.623	12.0664
TCGA-AZ-6599	0.564384	1	4.3247	6.1712	48.6064	19.7575	19.5108	3.2108	25.9441	24.6613	1.5749	39.6597	47.3118	9.6675
TCGA-F4-6809	1.10411	1	3.9772	6.8966	49.981	35.4476	26.4846	7.3122	29.4972	34.46	9.8316	38.815	72.6475	8.6362
TCGA-5M-AAT6	0.794521	1	3.5782	4.6168	78.5219	49.7367	28.5408	21.3163	21.3887	26.6829	3.6536	47.9232	79.5677	11.2941
TCGA-3L-AA1B	1.30137	0	6.5186	6.455	73.3506	37.3337	21.8827	6.3007	27.2126	23.8469	4.5898	27.8994	80.3979	8.7233
TCGA-A6-6653	2.03288	0	2.113	2.5153	74.9613	19.3836	48.3732	9.5625	53.7067	27.4189	5.7867	78.008	89.13	11.8167
TCGA-AA-3560	1.66575	0	3.7145	3.8994	69.4714	7.2649	12.3934	5.252	29.5484	50.3601	2.8593	49.2931	110.709	6.4603
TCGA-CM-5344	1.83562	0	2.8602	5.3384	37.1215	26.938	33.718	8.0234	25.4564	27.1798	5.3292	25.0986	97.8946	5.4503
TCGA-DM-A28A	2.20548	1	4.9506	6.6798	86.9203	96.5303	35.9728	10.1451	48.6355	49.9136	24.5571	103.482	124.348	6.2753
TCGA-DM-A0XF	3.18356	1	5.6072	6.2587	78.2888	32.8744	39.7786	4.5063	46.78	52.9831	2.2082	40.3289	93.954	8.5712
TCGA-AA-3526	1.58904	0	3.8763	8.1266	72.6422	25.2589	24.5484	2.561	56.8859	43.4135	5.3653	67.9426	95.0185	8.3474
TCGA-AA-3819	2.08493	0	4.659	5.9266	52.6079	20.1097	25.1919	4.4639	39.3731	38.4843	2.531	46.3297	66.7602	9.4542
TCGA-A6-6648	2.09863	0	3.4105	4.4877	141.837	42.0553	45.3774	6.8361	75.9134	38.6383	1.2738	71.6634	119.418	18.2295
TCGA-CA-5256	1.03836	0	5.7462	11.9653	89.5812	27.1071	34.9784	2.9814	27.9477	53.7388	10.3473	45.3867	74.4103	2.0512
TCGA-QG-A5YX	2.74795	0	6.3306	6.1908	99.8459	32.4923	45.4959	10.509	57.0339	37.3814	0.8703	70.6665	173.02	9.6847
TCGA-AA-3860	2.58904	0	1.7817	5.4406	54.454	22.6561	26.5663	4.5206	19.0712	24.062	2.7707	48.7552	68.0368	4.7243
TCGA-AA-3675	3.92055	0	5.7517	6.103	91.7547	47.5502	25.2707	4.123	56.8318	40.298	1.3895	46.6481	98.3235	8.0371
TCGA-AA-3544	1.16712	0	2.8772	6.1142	50.526	12.1223	32.3248	7.449	17.3514	20.6141	5.0292	41.7139	71.5953	4.114
TCGA-F4-6570	0.515068	1	3.908	4.4788	53.1796	24.5525	27.6763	18.8406	19.3792	23.6649	1.3043	68.4515	52.7913	12.2691
TCGA-G4-6588	2.18082	0	5.8221	5.1673	93.8876	27.8799	24.2363	4.452	69.2555	40.5689	7.3774	84.5702	96.6016	12.6704
TCGA-AA-3543	0.0821918	0	3.7799	6.8501	48.8103	17.5099	34.2805	7.8853	41.6321	40.5105	3.9411	39.1537	76.5867	8.5492
TCGA-D5-6920	1.03288	0	3.486	4.0784	85.2383	23.3161	22.1421	6.7303	55.7768	34.8514	0.6998	57.5263	79.2813	16.3829
TCGA-AA-3866	1.41918	0	2.999	5.7388	101.805	26.9817	29.9611	5.5051	71.4581	56.1137	1.7634	65.0031	96.1974	6.295
TCGA-AA-3833	1.32877	0	2.9607	2.685	46.3174	15.913	26.5989	2.8816	34.8206	31.3498	3.1501	42.7871	62.9842	10.3036
TCGA-A6-6654	1.98904	0	1.731	4.6211	77.5741	38.0297	22.783	3.4791	27.7616	26.2174	1.1162	44.8972	42.9979	9.9741
TCGA-AA-3850	0	1	2.4233	5.1671	61.5589	17.1452	23.7532	7.2518	38.8171	38.7112	1.4196	33.5788	71.1898	6.3252
TCGA-AD-6889	6.93699	1	5.1244	4.3117	74.6795	22.9621	40.2315	4.6197	38.1321	36.0722	0.1521	50.4042	87.2955	6.8066
TCGA-AA-3975	2.83836	0	3.2352	3.7364	44.2287	18.1569	27.8967	15.7858	19.497	23.0468	4.6759	28.5773	81.1653	6.6262
TCGA-AA-3529	0	1	4.2635	4.6317	69.2927	33.994	39.5427	5.5054	47.8096	67.9863	15.1378	38.46	93.8892	7.7599
TCGA-AA-3972	4.24932	0	3.915	8.5522	65.2179	50.7803	25.1093	12.8082	31.3689	32.491	0.5414	39.1634	65.7533	6.9855
TCGA-A6-6782	1.69041	0	2.1913	3.7606	48.1981	25.7825	19.3404	7.6497	23.5397	25.6904	2.9824	29.9372	88.6389	6.2149
TCGA-AA-A022	0	0	3.8423	3.8062	34.0036	6.4104	15.8551	1.8756	12.7873	19.125	1.3099	35.72	110.498	8.6139
TCGA-CK-4952	1.30137	0	5.7565	4.6226	55.1798	28.3877	45.0098	1.7042	55.6103	38.2051	2.654	73.3357	87.3005	9.4551
TCGA-CM-5860	2.66849	0	5.4116	5.1774	154.024	65.5506	53.2234	4.7279	41.1298	42.0467	13.7223	64.9431	99.1243	6.324
TCGA-AA-3524	3.00274	0	6.2971	8.2575	101.316	29.4813	45.3378	3.1295	68.099	49.9969	5.4623	63.1145	57.3142	5.6634
TCGA-D5-6534	3.60548	0	2.6418	3.741	77.7624	36.8006	31.8342	4.051	38.6849	29.6445	18.1743	47.1684	52.7781	13.3021
TCGA-G4-6310	5.30137	0	3.4774	6.164	107.177	64.0641	51.771	9.4999	25.8357	30.3472	0.9264	25.8595	73.0952	7.8619
TCGA-AA-3867	2.00274	0	1.5999	4.3476	55.2132	36.0491	30.5906	7.6386	39.2614	52.4041	6.4638	41.6698	80.6379	6.7571
TCGA-A6-6649	2.0137	0	5.1871	3.6348	58.5695	31.2999	19.6279	9.8018	36.1477	29.6065	15.4692	72.7863	57.5687	12.4634
TCGA-DM-A1D8	1.04932	1	3.1041	7.6381	61.4835	29.224	28.0492	4.4885	37.9266	30.5399	3.2253	32.7083	118.332	6.1149
TCGA-A6-6138	1.87671	0	2.1022	5.7847	114.106	46.1318	29.2528	13.6248	41.0132	35.7045	5.3611	77.9166	62.8423	12.6156
TCGA-CM-6170	1.25205	0	2.4338	6.6803	44.8434	50.8922	37.3876	10.6586	40.5112	50.6352	1.7862	38.0688	76.1701	12.6927
TCGA-AA-A01X	2.16712	0	1.8464	5.955	62.4757	16.9899	17.1138	4.0549	25.8512	32.3107	15.9827	26.8917	101.018	4.8107
TCGA-A6-2681	3.8	0	2.8579	3.8326	76.2104	14.7262	16.452	9.4841	21.1571	45.917	17.2134	36.4472	115.64	6.3891
TCGA-AA-3693	0	0	2.5268	10.7627	93.226	34.0205	29.6793	13.7517	36.3141	67.3783	1.1015	38.8289	71.4599	6.65
TCGA-AD-6890	2.04384	0	4.6182	5.3859	101.405	22.2819	22.3183	7.0754	35.1543	34.1751	2.9488	45.1095	127.779	9.5514
TCGA-AA-3984	0	0	6.0016	6.0342	84.0198	28.098	23.0629	2.7179	74.633	50.5038	6.0783	50.6763	167.423	13.5969
TCGA-CM-5349	2.50685	0	5.2391	4.2472	58.4291	45.1898	26.3367	3.3343	18.5599	35.0564	1.6959	29.1364	105.076	7.0047
TCGA-AA-3532	2.41644	0	2.3862	5.8134	64.4698	30.7434	34.8058	10.6408	61.9427	44.8855	7.7058	57.2953	86.0586	7.7019
TCGA-AA-3848	0.838356	1	2.8299	2.4851	26.1825	13.4462	25.3439	11.1417	26.4164	26.6634	3.921	35.833	171.806	4.9625
TCGA-G4-6314	2.99452	0	3.6954	4.3811	63.8407	25.5291	27.2813	13.3678	42.7028	37.2841	3.3795	52.2746	73.1746	7.9711
TCGA-AA-A00U	1.41918	0	3.1587	3.6714	67.1198	25.9455	22.4518	4.2627	50.5311	37.0892	1.6447	50.1778	95.3768	12.3014
TCGA-AA-3549	1.75068	0	1.8256	5.1972	62.3202	22.0836	38.1755	17.3463	29.6583	38.3069	3.3198	29.9788	129.707	7.7095
TCGA-CM-6162	1	0	2.2044	4.0215	72.7683	35.8151	45.966	5.2654	46.0334	34.8832	1.2232	102.261	49.7561	16.0713
TCGA-A6-6140	2.01096	0	3.3323	4.0665	125.905	28.7667	32.3479	9.1051	60.5499	49.921	0.6845	65.598	179.525	8.2615
TCGA-AA-3821	0.0849315	0	6.4771	5.5568	63.6618	33.9389	33.4718	14.5476	43.9723	43.0692	8.1722	56.5429	61.1571	8.7519
TCGA-CM-6169	1.08493	0	3.8919	6.7764	68.6565	61.5736	41.0825	7.6233	41.9435	28.5359	6.3241	37.7934	103.559	12.0598
TCGA-DM-A28H	9.75616	0	7.0753	5.1109	86.9586	47.8679	35.1581	3.6848	57.3208	45.9292	3.7926	63.4231	160.228	4.5853
TCGA-CM-6164	2.41918	0	3.3475	5.4952	64.8872	46.7772	32.5911	8.542	41.4828	41.0319	4.6726	45.9905	179.73	10.0153
TCGA-AA-A00Q	3.50137	0	2.8056	5.8155	74.468	18.1681	19.1455	8.1405	23.643	46.156	5.1527	30.7511	77.1483	6.2039
TCGA-CA-6718	0.838356	1	7.6712	8.8714	71.1197	28.3434	28.4645	2.945	50.001	34.823	19.9522	108.398	89.8728	13.2074
TCGA-AD-6901	1.86849	1	2.9497	8.5831	56.7169	51.856	19.7119	11.8904	17.9192	38.0797	2.5175	27.9661	96.4012	7.2395
TCGA-G4-6306	3.72329	0	3.9816	4.2208	83.0796	66.128	73.0964	12.9806	25.5304	22.1437	15.6633	53.7922	128.99	7.7478
TCGA-G4-6311	3.28493	0	2.8937	6.4707	79.885	53.3369	33.5527	4.7381	32.7323	22.7665	3.0739	42.0617	91.7161	9.6145
TCGA-CM-6674	1.07945	0	4.7247	5.188	82.7069	25.5879	42.7914	9.801	41.2352	45.3268	0.7839	64.1884	93.4873	10.6512
TCGA-AA-3872	0	0	1.6993	2.6733	63.1488	24.8932	24.1277	5.8689	26.0784	27.7061	11.9922	33.3654	60.7377	6.9532
TCGA-AA-3655	5.08493	0	4.495	4.6476	104.489	33.2995	25.5722	6.4697	54.051	30.6412	8.5441	56.0548	113.941	15.3461
TCGA-A6-5665	1.83836	0	4.2481	6.4312	95.8191	25.7104	32.0408	3.0718	64.3779	48.1373	9.781	60.7882	89.7511	8.1442
TCGA-AA-A01S	0.0849315	0	3.728	2.2803	40.5014	11.275	25.0304	8.5854	36.617	29.2484	2.962	40.9806	97.6757	6.0249
TCGA-CM-4751	2.25205	0	3.3344	4.5574	85.1214	21.6043	28.6238	3.2996	40.5187	29.2263	18.8967	38.7067	65.4847	11.4584
TCGA-AA-A03J	3.4137	0	2.3754	2.3594	31.5656	9.2161	12.806	8.2908	12.1243	19.7957	2.6668	19.194	81.7263	5.9918
TCGA-CM-5862	0.419178	1	12.6009	13.0177	74.5419	67.6669	49.3124	5.8961	20.5793	15.4015	6.8083	55.1613	50.0142	3.2661
TCGA-QL-A97D	1.82466	0	2.5994	3.5663	109.892	32.2426	38.456	12.8211	41.0667	32.6949	0.8472	64.6371	160.218	8.5675
TCGA-AA-3812	2.92055	0	1.4173	1.8909	24.4481	8.2052	27.566	9.7125	14.5303	24.8193	62.0563	24.6625	66.2024	4.4352
TCGA-AD-6899	0.482192	1	2.5177	5.1502	83.3726	39.3334	32.7007	9.6813	43.4683	17.631	6.5432	53.4581	180.122	11.5963
TCGA-AZ-4323	0.117808	1	2.4509	5.3709	38.84	28.6528	15.6189	6.974	24.0744	33.949	16.443	25.8459	45.6329	11.423
TCGA-G4-6317	3	0	2.0425	4.1033	49.5316	36.6331	46.2094	14.2358	27.8406	47.4683	3.4276	27.9758	94.4181	4.1952
TCGA-QG-A5YW	2.45479	0	2.1648	5.3755	82.8936	16.9064	28.0833	3.8537	55.169	31.2695	8.945	47.926	102.285	7.3252
TCGA-A6-6137	2.25753	0	4.7002	4.2622	77.701	26.6872	34.6364	10.7164	43.7717	29.7464	1.0353	57.9657	123.294	13.1369
TCGA-G4-6304	4.46849	0	5.5377	6.0139	102.165	27.1076	34.9656	3.97	49.9069	44.7041	5.7695	36.1014	110.292	9.2749
TCGA-A6-3810	3.04384	0	2.3858	8.5308	62.4165	61.769	26.9681	10.3752	19.5219	30.0345	1.4828	22.9525	74.9868	5.6107
TCGA-CM-4752	1.08493	0	3.9142	6.122	82.574	23.7409	34.815	5.0856	23.9894	50.9231	2.9989	25.9714	128.321	7.4537
TCGA-AA-3815	2.75342	0	4.796	8.977	66.616	18.6415	42.244	4.8598	51.0372	33.7181	26.4575	44.6702	80.0773	8.5086
TCGA-DM-A1D7	1.10959	1	2.6846	5.633	99.229	32.9515	41.0369	6.7307	34.9911	38.4065	1.0972	58.6313	84.8648	6.3966
TCGA-A6-3807	2.88767	0	4.3906	6.0029	83.4389	49.718	69.8129	9.4024	51.0651	31.9028	165.245	45.0074	132.292	7.857
TCGA-AA-3837	3.24932	0	2.7498	3.1145	49.121	19.9344	24.4868	6.2706	33.3947	33.6839	9.6974	31.7308	150.86	6.9028
TCGA-D5-6537	0.4	1	4.1946	6.6702	123.855	47.7105	25.2662	4.0412	37.5383	36.4741	2.5283	63.7282	175.547	8.9577
TCGA-AA-3854	3.00274	0	3.0759	7.5412	75.296	8.7391	23.898	4.3698	29.7776	30.6662	6.1536	48.0291	46.9674	8.7705
TCGA-D5-6926	0.753425	0	3.2576	4.3714	64.5703	62.2438	31.7409	13.5771	40.0602	42.2581	3.1561	51.3701	150.53	15.806
TCGA-CA-6717	1.06301	0	4.5356	4.8589	95.2395	34.2171	32.6085	4.5191	57.2562	40.2195	2.133	60.7341	63.0485	14.8247
TCGA-CK-4947	1.46301	0	5.2206	4.6543	139.016	37.5964	42.4327	21.4007	66.3662	52.8372	3.6465	58.8746	75.0125	11.3792
TCGA-AA-3966	0.167123	0	2.9628	6.3862	28.9827	38.1044	14.0727	4.1725	28.266	34.0881	39.5901	69.8823	61.7047	7.0685
TCGA-G4-6626	0.00273973	1	2.2793	5.4093	83.078	26.8776	14.8129	4.135	29.322	56.7869	3.9567	34.6248	100.366	7.0773
TCGA-CM-5868	1.41918	0	4.8679	5.7583	69.2267	28.5157	35.1375	6.4301	39.999	57.9445	2.8974	54.1797	122.646	6.0254
TCGA-AA-3986	1.58904	0	3.0872	4.4368	48.8861	22.4746	30.8391	6.9592	33.6971	38.4662	4.3668	30.6151	50.6897	6.3565
TCGA-AA-3973	1.08767	0	3.6826	7.9181	46.1991	39.1073	22.4506	12.8889	34.0349	52.9829	1.1509	29.8591	115.677	5.6969
TCGA-AA-3673	4.16986	0	4.3754	8.4531	56.2678	25.9982	26.3141	8.3765	59.4971	50.5124	5.4455	60.0703	94.8441	8.7432
TCGA-CM-6675	1.08767	0	2.4437	7.3345	63.6329	22.3004	57.7422	1.498	64.0685	16.0193	18.075	81.8069	77.4991	12.4243
TCGA-AA-3538	2.16712	0	2.0469	4.6539	111.109	45.5441	40.038	5.7283	48.5212	44.1715	5.6038	44.7555	110.133	10.1841
TCGA-AZ-4614	0.471233	1	3.9337	6.0628	30.9184	14.1039	31.4145	6.0064	19.2913	24.4373	42.7773	33.1964	65.8138	6.3896
TCGA-AA-3994	2.25205	0	3.5393	7.0179	54.4133	27.5467	22.0751	3.7682	26.2329	25.3211	9.9332	46.9713	39.7276	6.5386
TCGA-D5-6923	1.03562	0	5.1719	5.1033	103.571	64.6769	31.9924	7.8215	59.6192	34.6409	5.9709	75.6906	122.262	21.9971
TCGA-AA-3555	2.49589	0	3.4788	4.0765	99.9762	27.3543	30.9093	5.457	44.2982	49.582	3.4541	79.5648	78.8374	11.7765
TCGA-AA-3949	2.16712	0	4.2487	8.0547	68.1655	19.0541	31.7953	1.3155	47.1249	52.283	4.571	53.7897	47.7348	6.5436
TCGA-A6-2672	3.88767	0	4.2106	2.3411	22.6978	34.3077	12.1106	12.8366	27.0704	7.9178	6.3674	36.6728	28.2834	16.1195
TCGA-G4-6299	6.2137	0	4.5631	4.7256	57.8892	39.9687	30.2324	9.01	36.1593	29.2834	32.5305	40.1362	53.2698	7.6493
TCGA-AA-A00J	1.50411	0	5.8826	6.7707	68.5526	28.8131	25.8118	3.4488	23.3586	38.1643	0.6987	62.1481	87.2273	8.8525
TCGA-D5-6932	0.947945	0	2.3665	6.1367	51.8754	38.5564	26.459	22.7848	37.7876	36.474	3.7867	35.7221	92.4389	8.0758
TCGA-SS-A7HO	5.01096	0	4.1326	6.3228	79.8218	90.4249	36.3403	22.0215	69.7022	62.7828	9.5463	72.4666	124.718	7.3527
TCGA-AA-A01R	2.91781	0	3.3436	3.6175	14.8609	4.8244	19.8601	6.9847	25.8159	31.8898	1.4959	23.8257	62.5071	8.2387
TCGA-AA-3527	0	0	2.1428	1.8479	18.3308	3.7956	20.6934	21.7124	13.494	20.3503	2.4297	26.3067	53.7577	3.272
TCGA-AA-3692	3	1	5.2583	12.1157	57.8064	20.6298	23.7928	2.6496	31.778	38.7368	2.3502	44.4517	62.3274	5.9072
TCGA-G4-6625	7.64932	0	1.8714	4.2557	77.6737	42.6882	29.578	4.9443	35.0614	30.9022	2.6249	74.6543	103.537	9.8013
TCGA-AA-3542	1.08219	0	1.9762	2.4021	26.6412	4.9789	25.8699	2.7361	17.3302	34.7844	29.8736	14.9877	65.9534	1.1356
TCGA-A6-4107	2.70411	0	3.0633	5.2238	58.0891	18.4899	26.9377	5.4802	27.7348	31.8137	2.6343	30.2835	78.4959	3.1895
TCGA-D5-6540	1.34521	0	3.6649	4.4691	49.1025	18.7365	14.5518	3.3278	40.1898	25.9108	2.6851	53.7529	57.8575	12.0292
TCGA-AA-3845	0	1	2.822	7.0879	73.971	77.4713	45.4814	1.747	48.7076	49.4994	5.5281	29.6836	50.6766	8.7541
TCGA-AA-3980	0.663014	0	3.9037	6.312	89.1909	32.6285	31.7824	4.2134	59.9735	37.8749	2.2811	67.7758	80.9786	4.5336
TCGA-AA-3955	1.74795	0	5.3231	7.9499	84.5849	43.1778	56.7933	5.4316	83.7509	62.1956	2.5284	40.8571	134.382	4.6176
TCGA-A6-A567	5.15342	1	1.8706	6.6163	78.1847	62.0359	31.4405	8.2682	46.8645	44.2689	0.3528	30.3139	92.278	9.6659
TCGA-A6-2686	3.08493	1	3.1604	7.8191	80.9413	27.6184	33.8627	1.323	18.3375	20.6746	68.6683	65.0254	59.9381	5.9129
TCGA-CM-6171	1.16986	0	4.2381	4.0944	77.5702	59.8629	62.2281	8.4259	44.699	40.8063	0.4367	108.533	63.2542	11.4097
TCGA-CA-6715	1.04932	0	4.4184	7.982	69.946	50.9638	28.9742	11.1059	48.5087	39.4728	0.7231	99.7625	173.047	9.741
TCGA-AA-3679	1.25205	0	1.7371	8.5447	79.7123	30.7914	41.7485	3.803	28.3662	40.7275	1.8315	38.2857	50.9039	4.1953
TCGA-AA-3856	0.0821918	0	2.4834	5.5346	55.6355	17.9891	24.3874	4.4622	33.1763	29.1197	4.6272	38.936	75.3155	7.0365
TCGA-AA-3496	0.0849315	0	2.4472	6.9526	94.9382	38.2489	17.0726	8.4409	41.7664	30.4142	0.5533	48.4511	98.5818	11.5464
TCGA-AA-A004	1.16164	0	1.2351	0.4	14.4737	2.5033	21.8444	1.5026	8.7213	6.7001	54.5201	26.3429	61.9782	2.6627
TCGA-CK-5915	0	0	3.8738	5.1764	139.844	65.1542	61.0993	9.6752	78.905	61.6377	0.789	57.0879	166.711	14.1968
TCGA-A6-A566	2.07671	1	4.1274	4.6271	99.3052	36.2817	29.4653	5.4862	40.9184	39.9473	2.8158	57.2348	58.9868	8.8819
TCGA-CA-5254	1.05753	0	4.0861	5.9278	47.2307	21.3816	21.2247	9.1639	40.0126	46.2768	1.2454	67.6832	81.2277	9.155
TCGA-AZ-6608	0.161644	1	5.2278	8.1019	54.0656	27.2788	27.2065	5.7021	45.2113	50.0993	0.6529	32.5627	129.215	6.5423
TCGA-A6-5666	2.72603	0	8.4237	5.5414	102.463	76.7073	34.2843	6.2276	73.0146	50.322	2.129	55.0381	189.792	6.7016
TCGA-A6-3808	2.77808	0	3.5508	9.2558	76.4514	35.6734	47.6588	3.1229	48.7655	49.3835	5.0551	53.8286	73.3671	6.783
TCGA-AU-6004	2.25753	0	4.24	4.9803	82.051	25.2322	29.3872	4.1819	47.2163	32.8566	1.401	60.3628	71.5891	14.0575
TCGA-AA-3514	0.0849315	0	2.6665	1.1725	24.8312	5.4669	15.1482	10.4548	17.3414	26.2247	5.3001	24.0737	62.9634	3.6398
TCGA-AA-3950	2	0	1.5308	4.9678	123.963	33.6517	49.8137	2.2801	56.0898	49.7849	0.574	91.6536	56.456	6.8924
TCGA-AA-3710	2.24932	0	4.1537	9.2826	72.19	25.1735	22.659	2.8745	28.2425	29.1706	2.2805	63.1171	65.808	12.1311
TCGA-A6-5659	2.53699	0	1.8905	4.0599	75.3004	67.3793	31.5704	5.9143	41.6165	27.0671	1.3928	32.7875	153.48	7.6882
TCGA-AA-3947	2.75068	0	11.8807	22.5879	101.998	56.8258	38.1052	2.737	44.6953	45.0419	0.4818	91.3827	38.4271	3.5928
TCGA-AZ-4615	2.74521	0	4.4607	6.607	80.0068	23.7675	52.078	6.445	9.3761	37.0987	2.6056	83.1501	90.1398	7.9667
TCGA-AA-A00Z	1.83288	0	4.8874	5.9559	44.4837	13.3736	18.1048	6.2159	38.7627	35.0261	6.6871	72.4797	141.288	12.6057
TCGA-A6-5660	2.43288	0	5.4788	5.7264	109.858	51.4317	60.8964	8.5993	39.9454	34.3999	4.4272	72.1817	128.674	6.2982
TCGA-D5-6536	1.48767	0	2.2468	3.4282	44.9335	23.4936	14.5444	5.6934	14.4326	26.7281	3.6868	56.2595	40.3547	8.1207
TCGA-D5-5539	1.63288	0	4.7167	4.5266	66.3716	20.3003	27.4657	5.7726	34.246	31.0616	5.5336	50.7017	68.4423	11.8473
TCGA-D5-6930	1.11233	0	3.6663	3.5029	58.513	17.2188	20.4528	4.016	35.0205	26.7997	2.371	53.7272	57.9198	9.202
TCGA-DM-A28M	7.93151	0	5.0236	5.647	92.8887	22.3769	22.9871	3.6102	31.7541	22.6717	0.5686	50.7649	123.335	7.7059
TCGA-AA-3516	1.08493	1	1.8678	4.2761	59.653	28.1159	27.4197	3.5313	12.873	37.9503	41.0222	48.0521	60.3231	9.8149
TCGA-F4-6704	0.128767	0	3.8656	3.0641	62.3404	23.1886	16.2226	1.9262	30.0679	39.1534	3.8333	59.0074	42.7164	7.3598
TCGA-AA-A02W	3.41644	0	4.1947	8.7493	68.6993	40.2393	31.4518	9.6136	43.4916	54.062	5.0626	28.6579	124.205	8.4724
TCGA-AZ-6600	1.00822	1	3.6723	3.8872	95.9427	50.3029	48.8965	6.1125	49.4974	25.6857	14.1445	68.2389	112.89	8.821
TCGA-AA-3970	3.00274	0	2.5196	7.0338	46.4674	37.4439	34.0803	3.2746	44.8936	38.2764	1.6939	47.063	91.5589	8.2795
TCGA-F4-6856	2.94247	0	6.2019	6.7413	103.129	25.9882	46.5797	12.0431	42.8386	36.9033	1.8866	67.6394	83.9254	12.9676
TCGA-A6-5661	2.79452	0	3.6063	5.287	127.528	36.5465	47.282	12.6205	73.1628	43.5202	2.9851	76.7261	111.606	13.9508
TCGA-AA-3663	0.580822	0	5.6328	7.0602	61.2844	39.6352	45.1194	4.6336	40.6945	38.4259	14.1264	124.79	56.5739	6.9131
TCGA-A6-2684	3.08767	0	1.8981	5.4195	48.5659	55.0178	19.6423	5.0979	45.2894	28.0209	1.0999	25.6216	108.433	6.2573
TCGA-CK-4951	5.84658	1	3.9726	7.7367	47.9874	16.4969	29.3224	3.2343	32.1448	38.1004	1.0049	39.9001	115.545	9.4902
TCGA-AA-3492	0.00273973	1	4.323	6.4118	86.5339	18.7512	24.0221	5.8052	46.6178	72.2251	0.4226	56.5795	131.101	8.2411
TCGA-AA-3562	1.66575	0	3.2449	5.7182	68.6553	26.5197	40.2775	6.138	48.7088	47.3572	3.1511	41.3964	118.81	5.1902
TCGA-CK-6751	1.41918	0	4.0797	5.7649	85.351	23.7802	22.6333	4.9302	65.6177	40.9422	0.5473	53.4484	74.3762	12.1962
TCGA-AA-3684	0	0	2.0185	1.9868	30.3353	12.9143	19.704	6.7736	21.9804	27.7935	12.2375	39.8823	61.433	4.0961
TCGA-DM-A1HB	11.3041	0	4.1258	4.843	75.3199	18.6015	16.2868	2.9229	40.5056	34.1192	6.8429	63.9438	98.4716	9.2922
TCGA-G4-6294	2.35068	1	4.2779	6.7029	61.4424	76.314	30.1407	26.2898	29.3112	30.2715	1.2662	41.3657	132.085	8.0455
TCGA-AA-3846	1.41918	0	3.6091	7.819	69.9335	46.5599	54.2362	6.7268	48.1738	31.9943	5.6805	43.8527	84.5983	5.8508
TCGA-F4-6855	3.95068	0	3.3966	6.8798	94.5152	38.6467	21.0191	6.9346	35.4351	39.124	3.1987	35.8016	96.552	7.9957
TCGA-A6-2674	3.64658	0	2.7366	3.6488	36.9909	64.6578	18.1885	13.0749	31.5251	18.5232	1.0237	31.6339	34.0337	8.5231
TCGA-AA-3662	0.50411	0	3.4192	4.9837	60.5595	46.8601	24.2495	7.8324	25.1182	16.9992	28.6575	33.4041	59.106	7.7639
TCGA-AA-A01T	2.75342	0	1.8818	2.1325	22.8339	3.0383	20.323	2.28	7.3304	18.9702	1.1406	14.1693	71.4716	1.9682
TCGA-QG-A5Z2	2.60822	0	7.2982	6.8949	75.6868	30.9872	28.7428	8.6268	27.5461	28.6666	0.8678	53.3711	67.2194	17.3704
TCGA-AU-3779	1.20822	0	3.1846	5.7336	47.3663	20.9559	24.4697	5.6048	32.0334	31.0008	1.8329	41.0206	98.3512	5.3754
TCGA-CM-6166	1.83288	0	5.2173	7.6686	57.7671	69.3383	48.6148	3.6344	47.4373	42.3124	2.7683	44.0788	173.227	7.4172
TCGA-CM-6168	1.08219	0	5.0781	4.9538	146.121	59.0928	40.9305	8.0048	61.7323	39.9009	2.9466	79.1477	83.8015	14.6354
TCGA-AA-3667	1.16712	0	1.4997	2.4499	26.7462	6.1779	18.1852	10.0815	16.7069	28.8345	7.4733	23.4406	47.6314	4.2492
TCGA-AA-3664	4.50137	0	7.6118	7.1393	67.4605	35.109	37.9507	3.1054	36.4589	28.2138	8.5908	39.3271	65.3656	8.1464
TCGA-AA-3666	0.167123	1	2.3142	7.8917	126.63	32.408	36.8219	11.6606	41.6918	51.9729	4.2249	46.2918	122.221	7.3438
TCGA-AA-3930	0.167123	1	4.3698	7.3564	70.3203	56.6482	28.7284	7.0531	57.1853	29.1	3.9378	67.696	65.297	8.263
TCGA-AZ-4308	9.10685	0	2.2599	0.8539	20.135	4.3401	19.1007	6.5928	14.748	24.0182	22.8643	22.8847	122.043	1.5312
TCGA-AA-3506	4.83562	0	2.5248	2.0224	48.4203	11.0619	42.5127	3.7738	24.5031	26.9679	2.2936	33.8618	100.512	5.1922
TCGA-NH-A8F8	1.4	1	2.3151	4.3494	55.4235	40.9714	23.6092	6.549	30.8191	18.8638	1.8987	23.6718	82.1604	6.2615
TCGA-AA-3855	2.67123	0	4.3752	5.1125	59.6084	15.6344	29.1325	5.0247	24.5154	30.6244	4.4431	42.4822	61.0044	5.6041
TCGA-AZ-6606	0.978082	1	4.1316	5.7198	92.6538	25.2158	52.1881	15.629	52.2101	33.8635	9.8883	54.5325	101.189	12.8547
TCGA-G4-6315	5.1589	0	4.0302	6.0125	107.392	41.7305	25.1844	6.0435	44.8888	42.4232	0.8048	81.6133	115.167	9.3701
TCGA-G4-6309	7.12329	0	5.5873	5.5741	93.4074	25.2018	34.6712	6.938	46.3192	50.7532	1.1781	82.7141	105.7	12.1948
TCGA-AA-3956	2.83562	0	3.8137	3.0736	73.2475	29.3224	37.6343	4.6	38.2995	34.7165	1.3157	37.348	126.967	9.0286
TCGA-AY-6196	0.0164384	0	2.5792	5.532	35.6401	33.603	14.5061	2.5643	19.1482	21.759	2.4393	66.5237	43.6779	10.5278
TCGA-DM-A280	0.646575	1	3.6376	3.0909	85.4794	16.5947	31.8452	10.2431	23.3433	32.6794	2.5349	35.2246	61.0734	5.958
TCGA-QG-A5YV	3.56438	0	3.4952	6.2356	84.0699	40.0356	38.4419	5.4344	48.248	39.1218	1.319	55.0824	97.2669	7.2435
TCGA-CK-5913	4.27671	0	5.1438	5.1536	97.9503	35.0666	37.9564	6.0172	60.7663	31.3854	2.2207	74.7687	69.0085	17.2969
TCGA-G4-6320	2.20274	0	4.2853	8.5351	65.0295	20.1793	55.9521	5.6092	21.1404	29.7303	4.5477	29.9647	48.1635	6.071
TCGA-AA-3877	2.58356	0	4.1482	7.5493	87.4766	35.35	30.2367	3.8916	45.4458	41.9762	0.7881	62.3173	65.8803	7.72
TCGA-AA-A02J	0.419178	1	3.8286	5.4411	75.531	19.6506	27.6085	4.376	39.9405	36.7169	0.5963	57.1018	169.198	9.1935
TCGA-F4-6854	0.0438356	0	3.3477	6.8458	119.77	49.6846	31.8802	6.3348	43.6364	35.964	4.7206	68.7788	179.026	13.3672
TCGA-AA-A00O	2.25205	0	3.7084	6.5521	63.3598	38.2928	23.2765	4.6992	30.4744	34.2799	4.6053	42.279	73.6808	10.5915
TCGA-DM-A28F	2.99726	1	4.2812	6.8182	50.6949	28.2863	43.2412	5.2473	46.2222	30.9349	1.8637	33.5575	131.734	7.9335
TCGA-AA-3862	2.50411	0	3.2783	6.4478	101.958	24.4711	48.9003	3.0861	52.9314	47.4297	1.9385	47.1256	125.594	4.3225
TCGA-NH-A6GC	1.06575	0	3.4665	5.9048	31.0382	16.4805	14.0464	4.293	11.1242	22.8632	2.4881	34.389	43.0515	7.9952
TCGA-AA-A010	2.91507	0	5.9213	7.1766	69.9783	16.7144	23.6	4.9419	28.0583	40.1706	4.7233	44.815	173.518	9.0379
TCGA-A6-2675	3.61918	0	3.388	5.6898	80.7676	38.7708	28.9592	5.1216	46.9974	32.026	2.551	44.0158	121.42	11.8372
TCGA-AA-3519	0.756164	0	3.5836	4.0116	48.3166	13.6929	19.4563	2.5188	26.0031	21.7428	1.4119	47.3958	86.5061	3.7036
TCGA-D5-6922	0.843836	0	4.3563	6.6748	89.6262	29.5489	39.558	11.5264	55.3126	43.5605	3.4236	53.1599	98.3934	20.2849
TCGA-G4-6323	1.14795	0	3.0657	4.8878	67.6529	26.4151	23.5083	4.0258	23.8313	28.8806	3.0997	23.6401	60.8668	6.9999
TCGA-AA-A01V	0.0849315	0	2.7409	3.5557	42.6604	9.5545	17.4782	9.3845	26.8959	21.7693	4.1065	41.3441	106.272	8.6376
TCGA-AA-A00K	1.50411	0	3.2765	4.2333	49.7269	16.8024	21.5284	5.1697	32.9082	35.5695	2.0565	33.3137	143.019	7.6421
TCGA-A6-6651	1.8137	0	2.3324	2.9279	62.6166	26.281	19.0826	4.4036	24.151	24.7184	3.0283	30.3641	69.4699	9.2096
TCGA-AD-5900	1.0137	0	5.077	5.868	77.3496	18.549	35.6749	0.7248	48.406	36.1978	2.5761	61.7281	73.2965	10.4109
TCGA-A6-2679	3.74247	0	0.7412	1.7091	20.8474	3.3822	14.9617	2.517	10.1493	18.5473	3.7789	7.9781	74.2721	0.8251
TCGA-AA-A00A	3.16986	0	3.233	6.0901	90.5694	29.4706	24.6145	4.3084	54.4491	43.6012	0.6135	30.7368	114.154	8.0723
TCGA-5M-AAT4	0.134247	1	5.4525	5.9908	97.6214	35.5177	33.2859	5.6622	47.068	24.487	2.6006	51.2024	188.616	8.1177
TCGA-AA-A00E	2.50137	0	2.8244	4.4722	96.8871	21.1545	30.9442	5.3698	20.7064	38.4019	4.8892	76.5378	68.988	10.3801
TCGA-AA-A01F	2.66849	0	2.4927	3.9614	87.7382	25.8736	14.9159	6.2535	18.4058	19.6178	1.3556	21.2029	98.4526	5.101
TCGA-AA-A01P	3.1726	1	2.794	5.7257	40.9215	13.402	11.0677	0.9251	29.5345	28.4609	1.3617	33.6563	56.0653	8.1668
TCGA-AD-6888	1.29315	1	3.8493	5.7072	113.706	37.3586	34.7028	5.7171	25.7698	25.1917	27.7425	52.7822	161.703	8.2116
TCGA-DM-A288	1.16986	1	3.1642	9.7681	93.9231	56.1964	28.4345	5.4783	35.3328	35.2745	1.7893	44.6707	100.82	10.1989
TCGA-AY-5543	2.75068	0	2.0158	5.9056	108.929	39.1874	33.4287	7.1036	44.5179	48.413	1.6477	71.353	109.556	8.5672
TCGA-AA-3495	3.08767	0	4.9039	6.0555	123.221	29.6258	28.5793	3.6289	39.4509	41.6593	12.7418	42.0715	86.8206	5.6142
TCGA-AA-3851	2.75616	0	2.8559	5.6128	51.2213	15.1908	35.1731	2.5522	34.6849	47.704	5.4167	42.0247	73.1668	4.0975
TCGA-DM-A1D0	10.8877	0	3.9101	3.7199	60.543	19.2772	15.0436	8.6786	14.3513	29.6422	0.3132	37.9617	84.0885	5.8949
TCGA-AZ-4313	6.32877	0	2.8549	2.0974	62.0582	5.8916	33.0823	5.0219	26.8511	46.4513	12.5988	51.0972	83.7598	2.5129
TCGA-G4-6303	5.48767	1	7.9392	7.7518	84.6507	45.4441	38.0111	15.526	58.2951	43.2978	2.9067	58.4532	52.5976	10.9439
TCGA-AA-3552	1.08493	1	1.777	6.6029	71.8921	14.6266	32.031	2.9926	32.7097	46.4412	8.4543	29.782	86.3783	9.4541
TCGA-AM-5820	0.0383562	0	8.7387	6.4104	159.078	66.5239	39.5667	4.9479	54.5398	26.8368	5.3774	40.3778	97.5409	14.6751
TCGA-G4-6293	11.0986	0	4.1768	4.1357	117.509	14.8871	37.5901	13.1428	35.9771	29.1447	2.6156	45.1538	77.1478	8.4612
TCGA-D5-6898	0.627397	0	6.0627	5.3898	124.127	48.9915	31.5248	9.894	80.043	47.1125	2.8347	39.4613	194.251	16.1353
TCGA-A6-5667	2.43014	0	2.3281	6.6465	100.71	53.0334	35.7073	7.8397	68.685	34.2195	1.8479	36.709	192.713	8.0087
TCGA-F4-6461	0.926027	1	3.1359	4.3242	47.0512	24.2018	13.6888	2.7999	16.5173	26.7515	0.9909	34.8813	40.7334	9.0492
TCGA-F4-6460	2.66301	1	2.7126	5.8766	73.6845	35.1339	27.9004	4.4057	21.8509	26.7322	6.7737	35.2708	45.1916	6.4115
TCGA-G4-6628	6.6411	0	2.6835	12.9377	94.9136	54.493	27.1474	2.3889	53.8367	42.471	0.7228	48.7047	92.2487	13.1071
TCGA-AA-3688	1.58356	0	4.8015	6.2323	64.6347	36.0739	37.0838	8.7141	46.5734	39.1445	2.289	72.4724	149.465	5.6583
TCGA-AA-3548	2.83288	0	2.1894	5.1921	41.1188	10.9436	30.463	2.82	25.2155	33.9685	3.0458	34.1732	95.5247	3.607
TCGA-AY-4071	0.0794521	1	1.7013	6.7691	44.4284	14.0971	18.3735	5.8913	17.1384	34.4953	2.4347	18.7566	83.7165	5.9904
TCGA-D5-5540	4.67397	0	5.0766	11.7731	70.7355	78.5026	43.4559	4.2328	43.7871	60.9976	0.5452	78.0353	44.1297	2.2979
TCGA-AA-3977	2.08493	0	6.5088	4.3645	112.099	28.6396	33.2186	3.1566	77.4336	56.7364	13.1213	80.5926	87.3307	9.8436
TCGA-CM-6161	1.25205	0	6.6382	11.4843	127.81	48.8819	32.4663	8.2881	60.3916	69.4393	3.091	49.2096	89.5524	9.732
TCGA-AA-A02E	0.246575	1	1.9298	5.5158	58.6085	15.5006	29.9869	6.4998	20.3298	43.8048	6.2286	32.2203	74.9738	4.7008
TCGA-AY-6386	1.48493	0	4.1416	3.3164	141.106	28.7658	26.3949	8.6134	62.4794	36.8043	0.5895	71.7142	80.0542	13.7704
TCGA-AA-A00L	3.16986	0	3.268	4.1548	56.8078	27.6249	22.1642	5.2704	37.5182	27.8523	1.3329	57.1094	190.305	8.7596
TCGA-CK-5916	1.76164	1	4.2787	7.6546	65.7687	45.0703	29.3198	8.6265	97.6145	52.8473	0.5644	67.9426	102.139	14.104
TCGA-D5-6541	1.29863	0	6.0929	9.5236	89.8742	37.6823	29.6672	3.2964	46.9315	34.2671	1.9447	51.0673	109.566	10.5805
TCGA-AA-3869	2.25205	1	3.9004	8.4449	87.1571	26.4028	29.9225	6.3973	41.1581	37.3488	2.6328	60.5314	83.0341	9.2487
TCGA-CA-5797	1.04932	0	2.7035	4.7793	111.505	36.7074	42.5302	4.2786	74.1702	41.8071	6.7324	46.9924	184.506	11.7323
TCGA-AA-3531	2.83562	0	2.4242	5.1967	51.7653	16.9225	17.0769	15.3121	30.5997	41.6789	7.5196	45.8464	234.361	3.7308
TCGA-CM-6172	0.917808	0	7.6214	6.7239	127.019	27.3057	24.8679	11.8928	40.3696	39.5427	0.7422	62.4504	113.286	6.8166
TCGA-AD-6963	2.28493	0	4.4818	7.0451	83.2819	41.3468	23.1969	7.2749	41.6614	33.7495	2.8159	54.754	142.237	11.4316
TCGA-A6-A5ZU	0.80274	0	2.9641	3.4794	58.3125	34.4125	26.3368	8.2699	14.9944	13.9334	12.6782	25.4004	55.9406	5.5354
TCGA-NH-A50T	1.51507	0	5.7077	5.0849	136.173	28.6294	27.4677	5.9779	47.8364	49.9711	1.6501	50.235	141.557	5.7636
TCGA-F4-6808	2.80548	0	1.8017	4.6526	87.5754	55.9993	48.0203	3.8597	35.2851	34.8944	1.4696	22.9553	157.626	8.7292
TCGA-AA-A01Q	0.0849315	0	6.0678	3.2551	47.5194	9.9676	22.6299	1.757	11.766	19.9444	6.2492	20.6446	57.5213	6.2608
TCGA-AD-6895	2.09041	0	5.5821	4.222	50.2612	31.433	17.9871	2.9826	44.4147	24.3433	8.5282	40.2611	65.8937	15.1231
TCGA-AA-3844	1.24384	0	3.0461	5.0424	101.358	38.0966	40.2485	4.867	47.3233	39.8199	1.972	50.4993	181.131	5.7372
TCGA-NH-A6GA	0.827397	1	7.8426	8.0397	89.9072	44.2991	32.2687	5.3804	46.5281	22.455	13.8986	78.7868	64.2979	8.2742
TCGA-AA-3875	1.50411	0	6.2351	8.6014	77.9602	27.5653	21.9355	2.1887	33.4946	39.1015	1.5137	45.4777	71.7011	9.034
TCGA-A6-2671	3.64658	1	1.268	4.5848	57.5653	15.8241	17.2576	7.617	23.4838	47.0514	6.4483	38.2192	87.6135	8.2728
TCGA-DM-A1HA	7.12329	0	4.6147	13.1935	52.782	35.0923	18.1556	5.7419	24.3474	21.231	50.168	31.1181	66.6489	7.4824
TCGA-CM-4747	2.08493	0	1.4128	3.9516	31.052	6.0186	11.1069	5.5407	11.9328	39.5868	3.69	14.0031	74.9274	3.9109
TCGA-AA-3713	1.5863	0	6.1951	5.9907	74.8199	29.5696	35.3293	13.4712	67.6874	42.2523	0.4062	69.9808	90.304	17.7336
TCGA-CK-5914	1.83288	0	4.6012	8.5848	127.336	58.6745	39.9456	10.0123	53.283	35.4386	3.9621	94.8854	133.084	11.3715
TCGA-A6-6141	0.69863	0	3.8544	5.1136	63.5871	21.4055	22.3155	6.0121	31.6936	27.0601	1.7836	36.058	65.0949	8.2301
TCGA-AA-3982	2.25205	0	6.0746	7.1573	76.4913	20.2474	29.8198	4.6281	43.7145	33.7079	2.4328	56.3853	72.3656	6.2588
TCGA-CM-5864	1.25205	0	7.371	6.7976	105.407	61.9824	31.7375	5.6072	33.9981	33.4341	0.9659	50.8698	140.298	5.2754
TCGA-D5-6931	1	0	4.1871	3.7841	71.4793	22.2216	24.1712	10.46	49.4123	42.0508	4.5716	60.6421	71.5158	15.1343
TCGA-CK-4948	12.3342	0	3.4909	5.0614	95.7388	30.7526	33.5344	13.891	56.6408	38.2924	6.41	47.8046	147.016	8.8116
TCGA-AA-3520	2.00274	0	2.9457	7.1792	75.5725	31.2534	43.2519	7.0331	58.422	61.9109	8.9393	48.6006	91.0491	7.7669
TCGA-RU-A8FL	3.22466	0	8.3458	5.9614	64.944	36.1528	30.2078	7.5008	35.3979	30.4949	0.3646	37.9074	146.954	7.3021
TCGA-AM-5821	0.0767123	0	4.4188	4.3307	50.7517	39.7951	25.8261	0.5336	41.9475	26.0756	5.0596	56.3565	44.5801	7.6201
TCGA-AA-A00F	2.83562	0	2.2968	3.9923	50.046	17.6394	14.194	7.2794	16.0353	35.2707	3.5315	30.1752	64.9986	7.2129
TCGA-G4-6297	6.86575	0	2.7859	3.826	75.0599	62.0018	33.2807	18.1697	36.4032	32.1347	2.1537	36.8739	75.3516	10.4514
TCGA-NH-A8F7	1.48767	0	4.221	7.1942	92.0435	34.2536	33.7618	6.6319	39.1506	21.0798	2.8195	67.7036	212.153	11.2432
TCGA-D5-6929	1.11781	0	3.9601	5.0102	69.2608	38.6928	34.6372	4.8432	35.8402	31.3421	4.0577	52.4348	142.075	4.0211
TCGA-AZ-6607	0.265753	1	1.793	5.3521	52.9557	49.4869	18.8487	1.1019	32.1466	24.7144	32.8968	43.6386	24.65	10.9172
TCGA-CA-5796	1.03288	0	5.5769	6.5877	125.953	25.7626	36.5877	5.1886	39.8935	35.6161	2.5309	85.4658	55.351	9.7139
TCGA-AA-3494	0.0849315	0	3.6238	6.2274	72.1967	16.4725	33.9591	4.659	51.5181	42.3985	4.4239	40.896	192.128	5.4435
TCGA-AA-A02H	0.167123	1	3.076	5.0275	75.4051	34.6882	36.0228	9.9815	24.6725	25.1312	7.4865	28.9506	90.5621	7.2261
TCGA-AY-4070	1.3589	1	2.0529	3.525	59.2524	40.8621	47.0152	7.6358	25.5557	32.1229	108.672	24.2379	58.0383	4.0068
TCGA-A6-6650	1.71781	0	3.5525	3.0356	183.537	37.3372	42.2651	20.3797	69.4624	43.7228	0.6876	71.6908	206.202	10.2799
TCGA-AA-A01G	1	0	3.4253	4.4284	58.8726	23.1668	23.5403	6.6351	37.0061	31.0748	16.7825	53.897	128.449	10.8682
TCGA-AA-3852	0	1	4.0687	3.2878	70.2174	11.0173	17.03	2.0915	34.2237	29.5521	8.5986	48.3015	57.3683	5.2365
TCGA-G4-6302	0	1	2.7331	4.0188	64.9642	22.7237	19.8972	8.2187	32.4398	34.5288	6.6944	38.0717	48.4946	10.3071
TCGA-A6-A56B	4.68767	1	3.4005	4.3081	54.4981	59.6496	30.1039	6.2433	43.4205	27.017	0.4043	52.2488	37.5206	14.7966
TCGA-CK-6747	2.24658	0	4.3299	4.4516	95.6566	12.719	27.3623	10.7504	65.9583	49.2165	2.0922	57.4955	73.6674	12.2609
TCGA-G4-6586	2.98356	0	4.3573	4.346	68.5656	23.489	38.5911	9.223	20.5001	34.0188	10.7996	46.4692	91.3116	9.4618
TCGA-DM-A0X9	9.97534	0	4.1367	5.5173	81.8836	28.2327	35.1749	4.9285	36.7562	33.3252	1.1598	27.717	201.171	7.7889
TCGA-AA-A02R	1.83562	1	5.2142	4.7508	84.3163	27.1394	21.1472	3.4134	36.1233	42.6087	0.5103	37.9083	129.92	10.7274
TCGA-CM-6679	0.838356	0	2.4838	6.4142	70.0736	41.5111	27.6187	10.2733	29.0086	39.1613	2.7175	27.7442	97.6284	9.9933
TCGA-A6-2682	1.16164	1	2.6528	6.0625	65.4622	16.5372	26.3674	5.5661	25.8765	39.9934	9.6433	39.6101	105.491	4.4234
TCGA-AZ-6601	8.33425	1	5.6012	7.7782	60.6404	25.2844	27.4504	10.639	54.2978	39.4272	4.0408	57.3014	63.0269	12.1849
TCGA-AA-3841	3.07945	0	1.6632	0.9178	31.7427	13.4618	25.0903	13.5675	22.2116	24.8949	12.5366	37.1108	140.98	4.0768
TCGA-WS-AB45	5.83562	0	2.4265	2.8584	67.2791	29.2776	21.638	3.499	37.666	38.2606	2.4008	112.269	50.6649	19.2454
TCGA-AA-3509	5.24658	0	4.9641	5.6194	78.6229	31.8739	40.0325	12.8274	44.3467	35.6742	1.2051	52.7801	139.783	4.9297
TCGA-AA-3939	1.08219	0	4.4116	4.6434	72.5074	41.0169	42.9503	5.1589	31.7306	34.3783	2.7622	30.2148	76.6401	3.1902
TCGA-AA-3941	2	0	4.4703	6.3513	73.8671	37.4897	25.5536	4.0598	24.2097	27.8144	29.4301	42.045	61.1219	5.3025
TCGA-AA-3502	2.91781	0	3.2539	9.7554	84.3914	8.3019	29.5273	3.835	20.84	40.0809	1.1358	34.7015	63.4639	5.056
TCGA-AZ-6605	0.435616	1	3.6549	4.6674	67.82	35.4086	31.5553	4.4949	30.0761	31.438	3.937	34.4846	72.3931	7.0141
TCGA-DM-A1D4	7.72877	1	4.1292	5.2871	64.8624	20.2323	22.0506	5.4776	21.6636	27.6338	1.1852	35.2214	57.5404	2.7256
TCGA-AZ-5403	5.23288	1	5.6037	7.1365	138.053	39.3229	74.5028	5.2841	61.6961	49.5541	7.0475	58.8866	97.437	5.7289
TCGA-DM-A28E	9.99452	0	5.1364	5.97	64.7018	51.4754	32.4125	31.7893	41.8984	31.5097	0.3007	65.7638	99.0014	8.4378
TCGA-A6-3809	2.72877	0	3.2223	2.3721	28.1972	41.4136	10.8556	2.767	22.0742	8.1421	2.6584	26.1111	15.095	6.7768
TCGA-AA-A01I	2.58356	0	4.3293	6.6954	82.3849	53.0309	28.5772	5.5077	37.7897	42.1535	0.8294	39.4574	185.26	7.7823
TCGA-A6-6780	1.67671	0	8.9718	6.8253	105.453	23.2628	36.4818	4.3825	59.8623	50.3734	8.9431	63.2349	106.368	9.7443
TCGA-CK-6748	0.167123	0	3.7976	4.4968	59.0796	31.2987	20.7432	21.7659	26.5042	31.1937	5.7714	41.2262	105.586	4.5481
TCGA-CM-6163	1.16986	0	2.7484	6.8651	122.072	34.4305	33.0582	6.6907	32.5176	34.1828	3.2849	49.37	111.667	7.9333
TCGA-4N-A93T	0.4	0	2.1504	6.1099	54.176	16.6058	29.2421	7.6914	16.9798	27.5643	0.6433	25.1325	68.8692	3.9477
TCGA-D5-5541	4.66027	0	5.3913	8.7351	100.546	80.7907	45.3131	7.7298	62.1144	33.6528	2.4703	62.2612	107.672	10.9739
TCGA-A6-4105	1.21096	1	3.3998	5.5666	61.8836	56.1441	30.3033	3.8595	38.2823	27.3224	6.7472	79.7697	127.31	7.7401
TCGA-A6-5662	1.96712	0	3.8226	7.0746	67.236	86.8453	53.369	30.3997	44.7124	66.1797	8.8423	48.7694	62.4461	5.1823
TCGA-CM-5861	1.25205	0	2.9942	5.3949	74.7048	30.5449	22.182	2.3347	41.4394	35.7247	7.4198	54.4207	52.3474	6.3629
TCGA-DM-A285	0.490411	1	3.9541	6.9131	94.445	20.3235	34.8113	8.0845	39.4256	29.3167	3.6511	76.6967	56.9417	9.7162
TCGA-CA-6719	1.19178	0	3.7901	5.4317	84.9875	44.8227	27.6979	6.1704	48.3514	39.4924	3.651	47.9531	46.4355	27.4605
TCGA-NH-A50U	0.915068	1	4.274	5.7429	53.5794	26.8693	25.4041	6.0207	39.0095	25.8662	9.8104	42.0618	136.409	6.9431
TCGA-F4-6459	0.717808	1	2.8569	4.6592	71.2934	41.3111	30.2437	5.6669	45.337	46.0372	3.1442	48.8645	55.7409	8.5444
TCGA-D5-6538	1.4274	0	6.256	6.0282	80.5469	48.485	34.5541	17.4409	32.8978	25.4807	13.5102	61.8395	72.0475	8.5365
TCGA-D5-6535	1.26027	0	2.7942	4.7875	86.1445	31.9451	23.9652	7.6171	40.6194	17.2976	1.0582	58.6862	98.7143	7.2442
TCGA-AA-A02Y	3.33151	0	2.8622	3.1867	103.688	23.1938	25.9248	4.9309	28.9942	28.3894	1.0894	47.8412	167.448	5.8861
TCGA-5M-AATE	3.28767	0	2.5901	4.2167	78.8427	50.6127	24.2674	5.094	29.5935	21.5664	1.4991	35.9789	114.583	7.5211
TCGA-DM-A0XD	2.03562	1	4.3021	2.9915	43.3472	22.3527	18.495	1.4663	16.907	15.4699	4.257	25.0489	112.062	6.238
TCGA-4T-AA8H	1.05479	0	3.5043	2.5869	76.8961	18.2869	22.1044	8.6392	28.2207	23.5011	3.4259	25.3483	75.1329	7.3125
TCGA-CK-6746	0	0	7.3369	6.3447	93.0549	51.6273	20.6038	5.7198	91.1193	44.9124	0.4466	53.0281	97.8634	12.7832
TCGA-AA-A01K	2.58356	0	2.9079	4.773	63.9613	36.5628	42.5825	4.1523	37.5955	20.2224	11.4869	31.6592	80.4682	5.97
TCGA-D5-6927	0.786301	0	6.6209	5.8251	84.5764	41.4848	27.2891	9.7476	51.7991	40.2854	2.4287	72.7594	100.949	14.0628
TCGA-CM-6677	0.923288	0	4.3168	3.9022	113.903	28.8076	40.9627	8.6513	69.915	41.9433	2.6282	54.779	143.223	7.4075
TCGA-AZ-6598	4.11781	1	2.2511	3.5321	47.0418	21.555	22.1234	9.8024	33.4232	21.2406	1.2875	41.3625	52.1713	5.9184
TCGA-AA-3696	0.419178	1	4.0681	7.8338	79.1942	43.9579	41.543	4.7462	29.1775	36.2553	5.321	30.4998	139.3	7.4099
TCGA-G4-6298	0	1	1.8546	4.4947	75.4537	43.155	24.0616	3.9508	24.6493	26.949	8.9257	36.2284	66.3347	4.0252
TCGA-AA-3681	0.49863	0	3.2874	4.2052	87.1426	27.0221	23.6684	7.4933	43.5855	32.8658	11.5118	43.1341	142.457	7.715
TCGA-D5-6532	1.52055	0	5.4812	5.3488	102.737	92.3215	53.1694	17.5654	61.2959	39.5703	10.2524	81.0079	228.5	12.265
TCGA-AY-A69D	1.48767	0	3.1495	4.7495	111.976	24.7017	29.9938	5.7521	53.7382	59.3262	0.3501	45.8766	130.912	11.7683
TCGA-D5-5537	3.78356	1	3.3208	6.2108	76.7238	38.5325	21.3147	9.5326	25.1512	38.2803	4.6108	31.1014	120.378	9.179
TCGA-AA-A017	1.25205	0	3.6199	6.3986	61.1104	24.2224	22.6387	10.5039	18.4041	25.5413	4.8259	26.5658	140.082	7.0694
TCGA-AA-3979	2	0	4.8163	7.8064	75.1246	36.8228	54.3684	4.8809	72.1845	26.5825	14.9837	70.9558	83.3871	6.5739
TCGA-AA-3525	0.00273973	0	3.568	4.2601	53.8614	15.6405	22.3771	4.8478	38.8922	40.0614	1.5212	60.2484	57.1135	5.4775
TCGA-G4-6322	2.16986	0	3.4197	5.5046	64.2387	18.2561	31.2591	2.9492	29.4181	28.7182	2.3168	56.7368	83.3598	7.2881
TCGA-AZ-5407	7.35068	0	6.2475	6.7191	107.465	21.1516	32.6895	3.9032	37.6956	29.0448	0.5564	39.0764	62.0092	7.5204
TCGA-CM-5348	1.91507	0	3.7285	3.6394	57.4978	42.3827	45.8662	5.818	30.8757	25.3575	16.7049	64.5121	35.1349	12.4129
TCGA-AA-3489	0.586301	1	2.1532	4.6555	68.9508	32.9775	19.422	7.1984	32.2124	27.3197	2.0198	48.6119	65.5986	11.8697
TCGA-AA-3554	1.49589	0	3.122	4.4202	56.6513	18.7399	32.3365	3.947	46.0816	33.2496	3.0318	58.9491	118.04	11.4842
TCGA-F4-6806	3.45205	0	3.528	6.5872	61.8508	24.1886	20.5937	8.9918	34.714	38.7971	1.104	33.5848	165.946	11.4025
TCGA-AA-3831	1.49863	0	4.6873	5.25	78.8041	19.0668	29.1161	6.6015	59.4243	54.1759	0.9297	37.9758	77.8798	7.3752
TCGA-D5-6924	1.19178	0	2.9352	7.4738	76.2167	44.0057	22.2467	5.6649	33.1627	27.7353	1.3992	51.1613	176.375	13.639
TCGA-AA-3870	2.49863	0	1.1965	3.0647	37.9683	14.3078	13.4653	3.4029	21.6277	26.4414	53.3476	34.0216	80.8559	7.7792
TCGA-CK-5912	4.09041	1	6.2594	6.3475	135.786	114.851	58.6801	15.2774	69.3875	45.7074	3.0094	85.2739	169.468	15.9493
TCGA-CM-4746	3.08493	0	2.2228	4.4953	44.3535	7.3327	37.1221	3.6957	29.133	39.0112	1.5355	30.1956	66.4804	2.3699
TCGA-AD-6548	1.78082	0	5.0994	4.7887	79.5836	51.0544	33.3769	5.5868	56.5127	37.7598	2.2689	70.0667	143.859	12.9863
TCGA-AA-3952	0.167123	1	2.8442	4.9699	61.7703	11.9128	13.5569	3.8563	22.367	41.3889	2.5574	59.6705	64.5164	3.2583
TCGA-AA-3672	0	0	2.5924	1.8392	26.9467	5.4563	16.9314	6.9978	27.0167	34.4777	43.3718	41.956	70.603	6.5058
TCGA-AA-3517	3.24932	0	2.0424	6.0361	51.1729	33.1862	13.8479	7.7966	23.3192	24.6232	0.438	18.7435	58.1933	4.0651
TCGA-AA-3518	0.0849315	0	4.4594	3.5844	69.9617	22.9345	27.6059	6.0728	55.452	41.6242	0.826	48.2548	83.1325	5.9889
TCGA-AA-3678	3.91781	0	3.6381	5.4544	54.7102	15.7682	36.3954	3.7295	37.1783	35.4348	2.9139	66.743	76.2817	10.5582
TCGA-A6-6142	2.09041	0	3.3102	4.3753	72.2752	44.0384	39.7215	13.702	37.1662	23.4174	5.6815	30.4635	61.3171	7.8281
TCGA-AA-3864	4.41644	0	5.9496	5.784	79.4388	30.9781	75.3161	4.9482	62.8387	49.594	2.9024	91.1221	54.5245	11.5101
TCGA-CM-4743	1.92055	0	3.2049	5.8972	38.1396	30.1579	35.0254	3.1964	28.0971	22.0585	0.3162	40.2364	51.2662	5.5624
TCGA-AA-A01Z	3.08493	0	2.7412	2.4101	67.1528	14.1305	20.4444	3.828	47.6662	39.1493	9.9728	38.4604	213.412	6.4663
TCGA-AA-A00R	0.0821918	0	4.4252	4.5166	75.5215	21.3114	31.5182	10.8886	23.5274	32.9934	1.0282	44.0145	108.968	9.9806
TCGA-AA-3968	1.83288	0	2.8637	6.3136	100.644	38.4893	30.9726	3.7401	27.2833	38.022	3.0303	51.4411	82.282	6.9495
TCGA-F4-6463	2.97808	0	4.0232	4.846	68.469	29.5475	35.1271	6.143	42.9064	40.1805	11.1959	42.3364	103.581	9.9639
TCGA-CM-4744	1.66849	0	4.7838	6.5664	57.7664	20.403	26.2451	2.8401	36.1076	37.4755	5.7512	34.8529	62.9508	4.5008
TCGA-CM-5863	1.25205	0	3.4323	4.2613	52.8773	30.3286	25.3733	7.1384	24.6404	23.904	6.428	30.336	45.1204	6.9622
TCGA-CM-4748	2.16986	0	7.1546	5.6102	77.6866	16.0369	22.3669	7.8177	39.6013	55.5665	12.6157	36.4478	99.312	6.6684
TCGA-AA-3553	2	0	5.2187	5.2299	68.0854	36.3238	35.2144	6.0907	61.8083	39.334	4.9087	35.2383	108.451	6.9457
TCGA-F4-6569	2.97808	0	3.9539	4.3271	83.7659	20.6457	22.7565	9.9802	41.0043	32.7289	4.569	42.7094	46.2455	11.85
TCGA-NH-A50V	1.61096	0	3.5754	6.7015	75.9398	31.6932	20.3172	6.185	37.2121	30.6053	4.419	33.487	80.6156	9.6213
TCGA-CM-6167	1.24932	0	4.6039	7.6634	95.7168	43.4378	31.8345	4.0052	36.0052	43.3931	1.976	45.472	66.0825	11.0267
TCGA-AA-A024	3.25479	1	2.547	3.6554	41.2095	5.8364	15.1833	5.6667	19.9081	24.8656	1.9741	27.4233	52.3533	6.7201
TCGA-AA-3989	0.663014	1	3.223	3.4257	54.507	17.1388	29.9694	10.8426	42.4937	39.2659	5.405	35.8948	89.8266	4.2796
TCGA-D5-7000	0.854795	0	5.1338	5.0991	123.542	44.4069	33.4651	12.2908	54.379	33.5022	2.5076	57.4542	150.229	14.5287
TCGA-CM-6678	0.917808	0	3.9548	4.7643	86.2473	29.2973	30.9532	11.7241	29.7537	26.0429	2.7205	30.0504	143.362	5.0822
TCGA-DM-A1DB	3.69315	1	8.8059	5.667	97.0326	45.212	42.0704	3.7936	34.6919	29.5598	2.2455	58.3032	278.258	11.5419
TCGA-AA-3811	0.838356	1	6.0954	3.2794	53.439	21.6472	38.034	9.1624	31.3415	29.7078	30.4837	44.0253	57.3496	7.43
TCGA-AY-A54L	1.43836	0	3.4666	5.2853	135.396	46.6148	34.2018	5.1297	39.8618	28.9448	1.5502	39.6861	103.618	6.9458
TCGA-A6-2677	2.0274	1	15.4868	12.4619	68.5909	116.499	28.612	11.7433	54.9674	20.0009	0.6589	51.3153	31.0004	18.1869
TCGA-A6-5657	2.63562	0	3.4066	4.4585	80.1135	33.3461	31.9163	4.6402	41.3185	23.9511	13.3032	64.3814	107.47	13.7222
TCGA-AA-3685	3.08767	0	4.5074	9.211	71.9186	37.7256	41.1863	3.3451	33.9206	42.6007	2.2304	38.5231	83.1781	4.0789
TCGA-AA-A02F	3.33151	0	1.6247	8.1918	71.7531	44.2251	14.8228	3.5824	24.6332	50.9462	2.1679	29.9838	137.971	8.5216
TCGA-A6-A565	1.35342	1	3.8326	3.324	59.448	26.9199	27.1487	4.2381	29.8857	23.8133	1.0557	53.0898	50.4886	14.3804
TCGA-AA-3697	7.08767	0	2.6058	4.9117	77.3805	47.1387	32.9717	6.9348	43.0697	25.3606	0.8017	51.1369	77.614	8.09
TCGA-AA-3534	2.41644	0	5.4175	7.4572	80.6632	45.8184	34.1289	8.4159	44.0549	48.4273	1.158	47.7991	68.8506	6.5279
TCGA-G4-6295	0.69589	0	3.4539	7.6327	75.154	124.774	38.3424	5.6089	60.7853	50.4382	3.996	87.0317	66.3114	9.6108
TCGA-AA-3715	1.5863	1	1.0642	2.0959	23.5273	10.1377	24.9025	3.5113	20.323	29.4541	98.305	37.7408	36.0874	6.0829
TCGA-NH-A6GB	1.30411	0	3.3766	4.8697	78.0979	28.5167	29.2926	16.6076	35.0338	20.0935	6.9573	54.7266	73.7494	9.7466
TCGA-DM-A1D9	11.6986	0	3.6027	6.2305	75.9572	36.7045	29.5245	2.8193	46.2246	34.3706	0.9383	38.9587	96.671	8.4464
TCGA-AA-A00N	0.334247	1	2.9798	4.1869	67.135	14.6898	25.8495	10.7765	32.8181	44.7476	12.2805	44.4146	95.1098	9.5757
TCGA-D5-6531	1.47945	0	3.1136	3.5683	80.6294	28.8417	26.2152	3.981	37.4845	13.2951	31.0212	64.0356	112.333	15.2046
TCGA-A6-2685	3.10411	0	2.5608	4.1777	45.6654	19.636	25.0727	3.3723	23.2535	37.2225	12.0013	32.4933	75.1656	5.8361
TCGA-DM-A282	11.5973	0	3.3403	5.0026	36.2177	24.6244	23.9707	3.5714	18.8779	31.724	1.715	26.1496	144.722	3.8179
TCGA-F4-6805	2.86849	0	4.1053	5.154	79.1721	46.5872	26.2842	4.6867	60.666	35.2365	5.1906	50.7105	73.5884	15.4703
TCGA-G4-6321	1.8411	0	1.6408	3.1727	44.9923	19.111	22.6832	5.5885	20.9122	15.7321	0.8032	47.7968	32.0085	8.7743
TCGA-AD-A5EK	1.36986	0	8.3547	9.1431	90.6576	57.7054	20.5073	6.0681	27.7565	25.5515	20.1172	56.6998	104.56	7.8723
TCGA-DM-A1D6	1.56164	1	6.2347	3.2465	77.3379	20.7484	12.6678	5.2752	16.4421	31.0038	0.3039	42.1321	72.7718	5.8228
TCGA-A6-5656	2.74247	0	3.2639	6.3618	57.4055	44.2073	29.0376	5.2658	23.298	24.7999	2.4709	28.3471	111.793	5.4278
TCGA-D5-6928	0.969863	0	4.6143	6.3734	54.933	34.6398	13.8388	2.0746	36.7468	23.6267	4.6565	53.8964	55.6347	12.5203
TCGA-D5-6539	1.0411	0	3.3031	2.8988	104.838	30.9766	33.8922	7.9053	55.8553	41.1761	1.9806	71.0149	86.8983	15.916
TCGA-AA-3814	0	0	3.3606	7.399	73.63	48.9832	27.1391	5.8579	26.3052	32.4687	4.6341	35.9775	98.7034	5.2688
TCGA-AA-3680	0.917808	1	5.1861	5.7422	78.1938	37.7341	26.6269	7.8072	16.7956	25.8256	3.8638	35.8338	64.6618	10.6474
TCGA-DM-A1DA	0.624658	1	5.0219	4.5527	66.7622	25.454	27.6458	4.1883	26.784	14.4133	15.8601	67.5309	144.055	6.4766
TCGA-CM-6165	1.33699	0	7.0076	6.7765	130.041	46.4347	41.2118	10.7164	57.6757	47.8159	1.1454	67.0208	129.891	11.6752
TCGA-AY-6197	1.7863	0	7.2862	4.991	82.4333	26.0925	29.169	20.3657	58.2642	37.7233	0.7503	72.5833	90.6071	22.4601
TCGA-DM-A28C	6.78082	1	3.7679	4.9868	89.4685	38.2587	21.8816	3.8983	51.5741	35.8476	0.0852	30.8282	114.072	6.367
TCGA-A6-5664	1.8411	0	2.3856	2.744	62.3229	28.237	26.7933	6.7163	44.6337	29.0881	4.0904	44.2995	61.4719	10.3417
TCGA-D5-6530	1.70137	0	4.6552	4.9401	58.3261	15.7603	22.0241	3.7873	20.928	23.2597	1.7994	46.2537	48.2078	15.0413
TCGA-AA-3660	6.50685	0	3.8039	2.6407	57.3905	22.1667	31.2648	4.0859	36.9172	27.6269	3.9124	43.5792	87.4296	7.562
TCGA-D5-6533	2.12329	0	4.0964	4.2791	145.203	48.6555	48.9716	9.5484	75.9568	37.0035	3.978	94.5313	138.31	8.8965
TCGA-AA-A00W	1.24932	0	2.9987	5.1235	70.1528	21.0736	21.0452	6.8787	47.5734	35.9755	5.6904	61.82	150.502	13.076
TCGA-A6-2683	1.38082	1	1.1902	1.7347	18.5107	3.9907	22.2147	13.4682	14.0187	15.8621	4.485	30.3373	147.591	3.6106
TCGA-AA-3556	1.91781	0	3.4012	9.6824	72.7987	21.0485	29.0985	5.0355	39.7835	51.9018	9.3696	62.8925	70.0599	13.528
TCGA-AA-3818	0.0821918	1	2.7573	3.9638	93.3812	32.047	30.7849	7.4166	30.6612	30.5421	1.2683	41.7969	108.649	6.2264
TCGA-DM-A28G	5.06575	1	4.7444	5.3251	70.9067	19.7228	25.5803	4.7165	36.3426	36.1316	3.6444	32.3958	102.067	5.2264
TCGA-AA-3976	2.16712	0	3.6183	8.5045	67.767	53.9827	41.3632	5.4517	56.8449	59.0494	9.495	44.9624	104.758	4.1087
TCGA-AA-A01D	0.915068	1	2.0083	4.2468	58.5478	23.742	36.7539	19.8039	31.9433	52.4146	20.7602	72.9365	98.315	10.1873
TCGA-QG-A5Z1	0.70137	1	4.3403	3.2367	91.2952	32.9426	24.6522	10.4672	36.616	32.6134	5.6686	47.0946	94.3907	10.8391
TCGA-AZ-4684	5.41644	0	1.5999	2.7637	79.7544	9.4213	32.7628	11.986	46.0853	40.1415	7.5319	39.6842	96.4187	12.3022
TCGA-CM-4750	0.668493	0	3.4148	4.8372	73.6175	18.2678	28.1748	2.9376	32.5534	25.4056	4.3732	18.6791	166.364	3.5391
TCGA-AA-3488	0.419178	1	1.4106	3.3775	46.713	7.4656	21.0367	6.9801	20.0517	19.0982	5.3935	58.0417	124.384	2.7299
TCGA-AZ-4682	1.86301	1	4.0569	6.171	95.0069	32.274	43.1229	2.8403	35.4109	32.1129	1.7456	46.5446	135.947	7.8695

## Sheet: Fig 7B LIHC input data
id	futime	fustat	DLAT	DLD	PDHB	LIAS	LIPT1	FDX1	MTF1	GLS	ATP7B	CDKN2A	PDHA1	SLC31A1
TCGA-DD-A4NV	6.56986	0	16.427	74.5904	49.8205	3.3667	3.2217	86.781	5.3331	8.001	6.0437	4.0832	42.5434	114.497
TCGA-DD-AADF	0.315068	1	6.3254	12.3886	17.1488	1.7252	1.2974	44.413	1.236	2.1559	2.8801	18.1361	47.95	35.4455
TCGA-ZP-A9D2	2.09589	1	31.5671	106.364	39.1498	2.8266	6.6159	43.4117	7.3195	78.4091	2.9139	8.5551	59.9833	54.2409
TCGA-DD-AACP	1.13699	0	12.0705	40.399	37.7657	2.3372	2.8939	15.8133	2.7034	5.9259	3.4911	6.5665	40.9013	40.2867
TCGA-CC-5261	0.265753	1	26.4393	43.8673	33.4317	2.7867	6.6105	58.1215	6.417	54.5277	7.8083	19.7796	50.7039	84.4735
TCGA-CC-A1HT	0.276712	1	23.6268	54.5436	54.1829	2.8752	9.9609	25.3041	8.8506	34.6043	6.9648	57.8572	46.9471	46.726
TCGA-ZS-A9CD	3.79726	1	18.2685	29.9286	21.3187	2.8712	2.0491	48.7097	2.9146	10.6627	3.1937	3.7542	42.4903	58.1509
TCGA-UB-A7MD	0.142466	1	24.992	56.7695	17.3244	3.3602	4.1918	35.011	5.3773	8.2612	1.8214	14.0492	47.9927	84.9984
TCGA-2Y-A9HA	0.0986301	1	81.6516	61.9201	41.2843	3.5041	4.3557	54.3591	5.8785	8.857	2.9352	6.8578	45.7841	40.2343
TCGA-RC-A6M3	0	0	9.8459	43.1172	15.6843	1.8794	3.0825	24.1721	4.7656	12.48	0.4153	50.1751	40.153	42.5468
TCGA-G3-AAV5	0.969863	0	9.8185	39.9871	21.5586	7.0418	4.9535	30.1704	2.9331	6.7467	3.2881	21.6606	38.6583	46.3229
TCGA-ZP-A9CY	2.14247	0	9.6109	43.7358	29.0374	2.3906	3.6753	47.7436	3.6205	5.1232	2.5727	5.4598	41.8311	92.8427
TCGA-DD-AAVZ	5.20548	0	12.1556	40.0106	36.9116	2.5731	4.9779	79.0754	2.7102	15.1532	9.4449	0.8191	52.042	30.4529
TCGA-DD-A1EC	1.64932	0	18.4566	121.972	27.3425	3.3093	3.1352	32.3953	8.6531	12.1446	0.6412	5.6697	49.3174	68.269
TCGA-DD-AADN	2.46027	0	8.7734	5.6837	19.4612	1.5357	1.2647	23.5862	1.1152	2.7625	1.1053	19.4472	21.1478	14.1753
TCGA-DD-A1EB	5.52603	0	21.0089	54.4319	31.9759	2.8612	1.7317	51.3442	6.1511	2.4466	5.3291	3.3953	50.2338	142.923
TCGA-G3-A25T	4.25479	0	11.6518	82.0808	22.6373	4.4872	5.2271	37.6754	2.5899	31.2832	0.8078	7.2623	143.275	15.6359
TCGA-DD-AACA	6.30411	0	40.8713	53.6909	44.984	2.2688	3.4492	41.17	1.8903	3.062	5.8157	0.2698	34.731	47.6772
TCGA-CC-A8HT	0.383562	1	17.4542	40.323	27.8966	3.4719	7.8631	33.5836	5.2852	14.365	4.5615	18.2996	68.3871	48.534
TCGA-K7-A5RG	1.42192	0	8.7165	38.2308	24.5296	3.4912	3.7304	15.1018	3.9621	8.5263	2.4363	13.2674	39.7396	69.7431
TCGA-FV-A3R2	0.531507	1	34.7714	118.319	51.8141	3.9345	3.9661	91.7096	4.6915	10.4791	5.0589	0.2016	69.0441	78.4234
TCGA-CC-A3MC	0.994521	0	22.9905	53.7604	28.3018	2.2903	3.1974	24.9462	3.8225	16.1393	1.3782	9.3639	84.7704	72.1554
TCGA-WJ-A86L	0.945205	0	6.5362	22.0664	14.2362	6.1352	1.4613	25.5483	4.7098	7.0618	3.4039	18.8714	22.3928	87.1318
TCGA-DD-AACT	4.27945	0	6.776	31.6637	18.2208	2.9898	3.7631	38.7819	1.6686	7.5273	2.7309	2.7354	27.9077	50.0609
TCGA-XR-A8TE	2.53425	0	31.2272	89.111	43.589	3.3839	3.4443	33.2222	3.843	14.4916	9.8819	7.4139	34.939	51.3686
TCGA-FV-A4ZQ	0.0328767	0	33.6836	40.8012	43.3581	2.562	5.2901	26.98	4.1945	8.7712	3.6521	12.779	40.3117	69.9132
TCGA-DD-A39X	4.6411	1	7.1947	25.3389	21.9295	3.1573	4.2835	43.1846	2.4158	5.3054	0.3357	0.5417	62.1809	44.2663
TCGA-DD-AAD5	3.68493	0	9.3453	37.5631	42.2854	2.0808	7.3155	17.5886	3.244	14.8009	0.55	18.8086	91.425	28.8325
TCGA-WQ-AB4B	1.08219	0	2.6343	14.9072	16.8163	2.0024	2.6616	37.1875	1.3433	5.5384	1.57	5.662	40.6366	23.6962
TCGA-LG-A9QC	1.16438	0	21.0002	46.0688	30.0836	3.2315	5.033	36.8584	2.3711	5.5793	2.3035	3.9479	41.4709	71.9653
TCGA-DD-AADL	1.74247	0	16.5232	84.2466	38.4297	4.8725	2.4241	78.4132	5.0443	9.2702	2.974	6.1959	46.644	90.1289
TCGA-DD-AADS	1.29863	0	2.2119	22.6911	12.443	2.4236	1.9184	33.7175	1.072	0.335	0.5923	3.8848	23.167	24.5968
TCGA-K7-A5RF	1.72877	0	9.5226	43.5488	25.6367	2.3576	3.2272	40.73	2.9403	4.1864	4.3258	2.5389	49.1192	69.2931
TCGA-DD-A4NF	2.58082	0	18.4499	85.025	40.9304	3.4853	4.0607	35.7267	5.8064	2.0941	5.4309	3.1414	39.8049	58.5142
TCGA-DD-AADA	3.37808	0	4.097	10.4897	24.8662	3.6743	4.8571	25.1622	1.589	7.2759	2.1841	0.7581	31.5973	22.314
TCGA-MI-A75I	1.72603	0	14.8669	47.4299	35.9997	2.0927	4.6391	59.5718	3.948	8.89	2.8892	0.4561	53.284	46.2759
TCGA-2Y-A9GU	5.31233	0	12.1477	108.087	15.6875	7.0993	3.6789	56.7092	2.9974	12.5769	4.3295	0.5886	85.6909	51.5424
TCGA-ED-A7PX	0.0164384	0	21.7467	63.3339	21.6547	2.198	2.0847	28.2914	5.5091	41.0621	1.5051	30.5553	83.9385	26.3043
TCGA-FV-A23B	5.07397	1	10.0188	40.9116	27.7436	2.2007	3.1508	32.2459	2.3201	8.8315	12.3412	5.2561	35.7556	72.1549
TCGA-DD-AACO	5.13973	0	1.8515	40.1625	20.3646	3.9592	2.0408	25.0913	2.2727	4.2842	0.6135	26.7057	25.03	18.7922
TCGA-G3-A7M7	0.989041	0	21.9975	33.8275	19.9341	3.9278	1.6655	54.1627	2.5699	5.4276	3.7794	1.1694	44.9513	46.5558
TCGA-MR-A8JO	0.90411	0	10.5719	20.1291	15.1414	2.0585	2.9235	22.5145	2.6294	15.511	0.4445	3.135	44.773	28.0606
TCGA-CC-5262	0.282192	1	20.2332	33.876	27.5968	2.1997	4.6661	45.1444	3.6253	10.2612	1.4268	12.2209	46.2002	71.3074
TCGA-DD-AADK	2.87397	0	9.0565	30.8968	24.9189	2.7771	3.207	41.5955	1.3139	5.7995	2.0901	1.4245	34.2626	25.6228
TCGA-DD-AAE1	1.51233	0	6.2984	23.6431	24.0712	2.785	3.6053	38.5701	1.0462	5.9717	3.7623	2.826	31.6434	39.3741
TCGA-DD-AAEH	2.14795	0	9.4914	27.6022	21.4931	3.4584	3.652	67.121	2.4233	6.6242	3.0944	2.7943	42.7237	42.458
TCGA-DD-AAE9	1.97808	0	9.0801	23.4182	31.692	3.4355	2.2776	30.7681	2.3272	2.0635	5.63	5.2471	86.6052	39.4195
TCGA-2Y-A9H1	3.36712	1	3.2519	11.5185	12.3248	1.7791	1.6065	41.0779	1.2089	2.6191	0.9901	12.4133	19.4859	27.0894
TCGA-BC-A10U	2.29315	1	17.2385	40.9355	18.9262	2.066	3.4679	39.4767	6.2517	4.2518	4.5129	3.0936	24.9705	41.566
TCGA-FV-A4ZP	6.81096	1	2.2074	116.349	10.4279	1.9063	2.4127	9.2008	1.0025	1.1913	0.2256	20.9994	25.6525	8.1549
TCGA-DD-AAVP	7.53973	0	5.4511	48.1876	43.89	3.6279	4.3258	19.5252	1.9719	1.7881	1.2483	2.3545	40.5094	47.7256
TCGA-DD-A4NP	9.06301	0	4.9816	61.0888	40.5606	3.6433	2.7754	30.3435	1.9509	1.6703	3.166	0.1619	36.5038	57.6508
TCGA-BC-4073	2.32603	0	40.479	46.0014	30.1896	2.4865	3.9803	12.4793	6.5801	27.3362	4.8724	0.7033	47.8293	119.995
TCGA-MI-A75E	1.38904	0	6.3576	39.3924	22.7527	2.0435	2.6682	33.0122	3.4024	8.1292	3.7333	6.8762	33.1377	60.014
TCGA-G3-A7M8	1.17808	0	10.4193	48.8003	24.9255	2.3619	1.8294	65.9151	2.6217	5.1779	5.1481	0.2778	45.9478	80.1297
TCGA-DD-A11C	1.8137	0	23.8339	41.5451	25.3122	2.6286	1.8427	50.4056	3.8899	3.7673	5.6784	12.6641	35.1109	72.9791
TCGA-CC-A9FW	0.679452	0	28.3749	73.8613	25.179	3.4282	3.4096	36.1724	2.5765	4.0559	5.494	5.0201	60.242	45.2186
TCGA-DD-A114	3.14795	1	27.8796	79.2784	32.9541	1.2949	2.4812	35.6772	5.648	58.2577	2.4604	48.6553	77.5483	72.986
TCGA-WX-AA46	2.07123	0	10.6471	48.7366	28.1754	2.5188	2.6492	52.2043	2.3973	1.7281	3.7351	0.4837	37.5783	74.4562
TCGA-DD-AAW2	5.08219	0	11.85	31.9241	26.5296	3.342	4.1881	44.9469	3.7611	2.9569	4.2759	2.9345	62.6241	51.2735
TCGA-DD-AAD2	1.80274	0	36.3457	36.9045	28.1512	2.7234	3.3812	42.6072	2.6501	11.4384	2.9383	1.4826	55.6741	58.7746
TCGA-5C-A9VG	0.89863	0	31.5268	117.043	30.2658	3.9864	2.665	35.261	4.3025	4.1133	9.2975	0.7731	106.025	71.2966
TCGA-BC-A3KF	0.0219178	0	8.3018	64.8513	30.9263	3.9545	2.4294	32.9589	1.8242	7.2035	2.5658	3.9995	51.5977	93.8501
TCGA-G3-A25X	4.87397	0	5.1856	52.5192	24.1556	1.3159	3.5267	23.2334	2.1231	18.223	0.4682	93.8276	51.1899	33.897
TCGA-RG-A7D4	3.00822	0	10.247	27.1531	32.3088	2.3029	4.674	11.9811	2.0335	5.0775	2.8476	8.0723	52.7333	30.7893
TCGA-G3-AAV4	0.0739726	1	11.5662	46.6781	43.9376	3.3906	5.4787	38.5022	4.1854	2.3818	5.401	10.5496	47.7015	87.2835
TCGA-DD-AAD0	0.375342	0	37.1386	44.3008	20.57	2.0793	3.2028	27.4792	2.04	0.5119	6.9053	6.3329	36.6847	94.0618
TCGA-DD-AACN	3.56712	0	18.4265	38.7488	38.7091	3.1784	3.8266	60.9488	2.6023	22.4414	3.7384	1.1424	41.5931	63.5624
TCGA-BC-A10R	0.843836	1	9.0326	58.5118	18.2295	3.9762	2.8815	45.645	1.9438	9.4324	0.9427	0.7457	60.2243	45.8746
TCGA-DD-AAD3	3.54795	0	10.7613	49.884	28.902	3.5393	2.6817	61.3576	3.1054	8.3754	5.2957	1.7756	47.1758	45.4566
TCGA-2Y-A9GZ	2.32329	1	11.4793	45.9537	20.0166	5.1177	2.4537	52.3112	4.0525	4.4599	3.9748	11.6971	43.7105	99.9604
TCGA-DD-A11D	4.27397	1	12.0459	42.4782	19.9381	2.1286	2.9192	44.0848	3.0535	6.0586	6.3189	3.3211	55.8146	118.807
TCGA-DD-AACQ	1.18356	1	7.4743	36.4365	25.7067	2.5093	3.2204	43.034	3.2468	9.4204	2.3438	30.59	38.2613	92.607
TCGA-DD-A1ED	6.30411	0	7.3575	56.9622	21.471	2.8908	2.6007	34.417	3.6593	4.8302	2.8979	0.3505	29.5686	87.0059
TCGA-UB-A7MA	2.32329	0	14.0397	50.1359	42.9794	2.4301	4.4786	19.0078	4.5545	44.912	3.4798	71.1158	58.6002	20.3229
TCGA-DD-AAW0	5.52055	0	31.4122	52.9549	32.7617	2.8666	3.218	74.1773	2.7539	12.2615	4.9068	0.589	56.8733	53.4474
TCGA-G3-A7M9	0.153425	1	43.6882	58.5188	64.6385	5.8627	9.8388	34.3417	10.6929	23.3798	7.6844	14.5388	104.054	60.4457
TCGA-DD-AAVW	6.34795	0	14.5644	51.2774	23.451	3.6226	1.962	60.1277	2.2733	18.2947	8.76	0.5843	45.6021	34.9912
TCGA-BD-A2L6	3.73425	0	7.2909	25.5478	22.8739	1.7053	2.1707	54.201	1.3276	8.2058	2.5745	18.097	45.7526	56.547
TCGA-G3-A5SI	2.10411	1	6.5333	37.7236	27.1576	2.0551	1.6756	25.9929	2.755	8.2757	1.2699	8.6678	47.3821	72.9274
TCGA-DD-AAVU	6.03288	0	10.1431	39.9688	25.0771	2.8907	2.7597	59.0898	1.0673	6.3285	3.733	8.0944	54.4487	19.8174
TCGA-G3-AAV2	1.01918	0	4.6187	28.8683	37.3632	2.7437	4.1159	18.5126	3.5662	1.5998	3.2123	10.1227	36.2682	38.1958
TCGA-2Y-A9H7	3.2	0	5.5084	40.7581	56.5943	2.5635	3.9912	38.1595	1.3429	2.7989	10.7563	5.4751	40.0725	31.5597
TCGA-EP-A2KB	1.63288	1	5.8152	17.6861	33.0011	2.3644	3.3472	23.6273	1.2102	4.1984	5.9103	0.084	23.8729	45.7168
TCGA-CC-A8HU	0.942466	1	10.8884	92.6216	32.3689	4.1555	3.0034	29.121	3.5882	8.4772	2.9114	12.8387	128.62	69.5739
TCGA-DD-A4NB	2.70959	0	12.6488	48.5284	32.6913	3.6209	3.1176	34.5121	3.5147	17.3587	2.5265	1.0095	47.303	74.5705
TCGA-PD-A5DF	1.75068	1	14.1754	54.3801	28.5709	1.6005	2.4905	40.4072	2.3959	20.6078	1.6565	19.5051	58.8259	74.827
TCGA-DD-A11B	0.0383562	1	13.1365	77.3216	35.3125	3.5754	3.4181	101.519	2.6529	8.2564	14.539	1.5233	63.3687	82.8397
TCGA-GJ-A6C0	0.0849315	1	7.9926	37.4232	22.0482	4.3174	2.6084	32.7498	2.2664	11.9467	5.7471	31.8236	39.5167	45.4208
TCGA-DD-AADW	1.60822	0	48.7213	73.0811	37.5079	2.2666	2.8674	40.144	2.9204	38.8859	10.0846	33.6966	55.1809	80.8573
TCGA-DD-A1EF	1.07945	1	36.1022	31.4558	44.2238	4.3576	2.903	26.304	2.4342	4.6385	16.7781	2.219	28.9425	106.905
TCGA-XR-A8TG	2.46027	0	18.4361	37.9422	28.6435	3.4404	1.8984	67.9607	4.7038	13.904	3.8712	11.0569	32.7006	92.6212
TCGA-DD-AADJ	2.92055	0	4.0613	35.4729	46.1459	2.6761	2.6449	38.9365	0.829	5.6307	4.202	0.1724	55.9202	53.0394
TCGA-XR-A8TF	1.89863	1	7.6355	37.0083	26.644	2.1496	2.7599	43.9757	2.7779	3.5665	1.3945	2.6424	51.3586	28.9486
TCGA-K7-AAU7	0.983562	0	19.2913	40.9543	24.4769	5.8838	3.6525	33.0704	6.2902	14.9242	2.8071	28.3102	37.2544	35.6685
TCGA-DD-AAD1	1.54521	0	28.7298	43.6868	37.9967	2.4783	4.4322	59.503	4.4932	29.1112	9.6626	3.1587	33.829	79.9747
TCGA-ED-A7XO	1.16986	0	6.8433	33.7115	12.3344	1.8574	2.2361	32.9812	3.5084	3.5919	2.48	29.3323	43.4797	55.6887
TCGA-DD-AACH	0.534247	1	29.969	79.5119	43.1971	2.7142	4.7082	49.7721	7.6018	4.6308	1.1236	9.5755	94.4045	56.8065
TCGA-ZP-A9CZ	1.93425	0	13.1399	73.2085	36.2697	2.0432	2.6458	23.7728	3.0771	13.1941	2.0187	22.3085	59.4667	41.0699
TCGA-CC-A7IE	0.594521	1	18.0225	14.7501	20.9881	1.5083	2.9289	25.0258	1.3087	11.3418	8.1249	4.531	35.3816	22.0436
TCGA-MI-A75G	1.91233	0	22.1822	46.2303	32.9142	1.9799	2.5956	79.5019	3.0057	6.2709	2.9479	7.1487	30.2278	54.204
TCGA-G3-A25Y	1.23836	1	17.2283	58.4291	30.2225	2.9106	3.8127	53.9535	4.4462	28.4572	4.3991	22.0956	72.3663	77.0286
TCGA-CC-A5UE	0.745205	1	28.9989	61.1947	38.3327	5.2416	8.8703	36.0995	6.541	12.4427	1.7879	12.7365	64.4653	34.4634
TCGA-DD-A73D	1.89863	0	7.2884	28.4115	23.2451	2.4442	6.1575	19.9492	2.7701	0.4501	3.7439	2.8353	24.4899	64.4817
TCGA-G3-A5SK	2.03836	0	8.6647	31.7585	12.7159	2.103	2.0627	41.6572	2.9495	4.0061	2.2811	1.4551	24.7211	78.8194
TCGA-DD-AAD8	3.33973	0	4.6275	18.0416	24.0308	2.5055	5.0813	29.065	2.4623	9.7839	1.9458	18.0757	50.7899	26.086
TCGA-MR-A520	0.627397	0	9.8268	69.9836	44.0732	3.5729	1.3753	86.2257	2.0967	7.9375	5.2781	0.1852	83.3795	106.4
TCGA-G3-A7M6	1.73151	0	23.8264	36.0208	36.0862	3.8895	5.6177	31.3531	5.6839	34.3461	5.2847	17.4673	38.6998	39.0417
TCGA-RC-A7SB	1.61096	0	8.4412	37.9795	20.4588	3.0255	1.6248	29.5048	1.897	6.5959	3.2333	3.2721	50.4243	24.24
TCGA-DD-A1EL	1.13699	1	44.5075	39.1793	41.0204	4.3073	4.7737	25.3478	4.9241	35.7572	5.312	5.9592	117.253	53.9462
TCGA-5R-AA1C	1.42466	0	22.4085	44.9721	62.1563	9.1977	7.9467	37.465	4.4268	1.9578	4.9132	22.0603	48.8634	171.484
TCGA-ED-A8O5	1.11233	0	22.8193	43.658	72.4269	6.4669	3.7725	21.8946	1.7842	14.933	8.5229	1.6743	45.6416	48.8999
TCGA-CC-A3MB	0.863014	1	20.7556	54.5552	33.6342	3.2324	3.1141	30.0879	2.7281	21.4012	4.6182	6.1639	86.5547	63.5948
TCGA-G3-A5SJ	1.91233	0	6.9285	32.4471	24.2837	2.4656	5.5567	15.5466	3.7943	13.5489	2.2576	18.5696	38.4937	33.3119
TCGA-HP-A5MZ	0.249315	1	19.9116	35.7702	21.2053	1.8426	3.3953	39.7534	2.1793	12.5956	2.5713	1.7245	69.6838	38.6625
TCGA-RC-A6M4	0.060274	0	9.6216	27.0905	18.0402	4.4025	4.791	27.5071	2.5653	1.2162	2.1609	4.6506	38.0104	80.5249
TCGA-G3-A25Z	1.79452	0	16.168	38.4213	28.6773	2.9914	3.3452	42.6894	2.5154	2.64	2.3822	6.4405	51.4508	46.8616
TCGA-2Y-A9GT	4.44932	1	6.3011	24.4382	21.7966	2.9567	2.3829	39.0741	4.3358	4.9929	6.6137	6.8192	21.498	82.3582
TCGA-DD-AAW1	5.44932	0	10.809	29.1408	13.922	2.3218	3.2259	24.3002	4.2344	2.2683	6.2939	4.5264	27.1304	88.6519
TCGA-RC-A7SH	1.28219	0	5.3551	15.1201	10.7001	1.5746	3.4814	44.6084	1.78	13.059	2.3364	2.7491	29.7298	38.9197
TCGA-ED-A66Y	0.810959	1	16.2292	35.4683	36.8917	2.4779	3.1687	27.2286	2.5451	32.1504	11.0119	18.7326	37.5767	27.9222
TCGA-DD-AAEI	4.19452	0	25.6772	37.5427	15.5979	2.3695	1.1555	35.8292	1.9644	0.9292	2.9575	8.1204	33.7062	72.0972
TCGA-2Y-A9H8	1.73425	1	8.6243	34.0432	18.0768	10.3383	2.5962	29.9351	3.3501	2.4013	3.7486	5.6365	57.4816	32.7484
TCGA-DD-A3A2	5.83836	1	11.944	71.5529	41.0926	3.0547	2.0406	36.4092	1.7177	3.5704	2.1341	1.148	77.1849	47.4242
TCGA-CC-A5UD	0.832877	1	11.973	35.0566	36.9304	4.5031	6.7029	18.1278	3.9529	6.249	1.8429	41.1894	55.0783	49.8487
TCGA-ZP-A9D0	2.98904	0	8.5731	70.2055	12.0653	3.9384	2.5446	32.2976	1.7934	3.0414	2.5272	0.2634	55.9594	47.9927
TCGA-BC-A10W	0.249315	1	57.2615	117.644	40.3952	3.2312	7.7588	37.4334	8.1275	19.6408	3.5256	33.6924	87.7205	80.9655
TCGA-WX-AA47	1.52329	1	7.5581	15.9106	17.3575	1.4368	2.2442	19.0065	1.1381	3.0497	0.2069	1.3502	47.7201	16.8227
TCGA-G3-A3CK	1.60274	0	13.9778	66.8285	35.5452	5.2694	4.2812	25.8608	4.0709	1.5822	7.0756	5.9165	42.8667	86.1134
TCGA-G3-A3CH	2.13699	0	13.5207	47.3401	27.9192	2.3601	2.8308	38.4959	3.3369	3.6492	3.0758	13.8338	47.1529	53.3177
TCGA-DD-A1EI	0.50137	0	21.8188	46.3422	42.2305	10.9361	3.9604	34.6369	4.5645	18.335	4.9797	4.8449	58.7326	66.6271
TCGA-DD-AAEE	2.21918	0	17.5446	31.2336	48.4935	1.8779	3.4067	35.9765	2.381	4.318	3.1553	2.3856	47.749	63.0863
TCGA-DD-AAE3	1.55068	0	6.7238	33.8807	19.3474	1.9723	3.2848	33.811	1.1841	3.2321	0.8395	3.5911	27.5935	49.8804
TCGA-DD-AACL	0.293151	1	13.6302	38.8802	34.7352	2.6362	5.8087	25.4577	4.5122	7.5392	1.608	30.7459	50.6217	36.9718
TCGA-BC-A10X	2.10959	1	15.4698	47.6309	30.0112	2.0671	2.6788	48.2453	1.6258	4.1461	1.8452	0.2953	41.7644	84.6065
TCGA-FV-A3R3	1.00274	1	14.7357	72.4894	13.2908	1.9235	2.4107	29.0696	2.5387	6.1564	3.9748	0.7665	57.2594	37.0545
TCGA-2Y-A9GW	3.48219	1	29.5003	34.0447	14.4123	2.789	2.3794	41.0493	2.8508	9.7756	4.2944	3.8347	23.9165	35.9901
TCGA-ZS-A9CG	0.934247	0	18.748	46.3468	23.5277	3.9471	2.2578	34.5179	3.5424	2.9079	2.4001	2.7242	46.2094	65.8025
TCGA-DD-A4NH	2.51233	0	7.6326	41.1206	25.4635	2.0392	4.7277	30.7458	3.0268	28.0537	2.63	23.8573	35.8944	88.9667
TCGA-DD-AADC	1.16438	1	21.5825	40.8324	22.0223	2.1438	4.5747	34.4272	4.5083	6.8533	2.3534	10.8564	57.8441	49.1494
TCGA-DD-AAD6	1.8411	0	9.4645	12.4913	31.3737	2.0251	3.292	8.7323	1.1661	5.4584	3.3271	20.5849	28.8724	45.6215
TCGA-DD-AACD	1.04384	1	3.8127	29.7879	15.3776	2.6321	1.9783	26.738	1.8216	0.8126	1.1075	1.3515	70.4954	19.3339
TCGA-NI-A8LF	2.18904	0	14.5916	34.7832	31.2535	1.9205	2.1446	32.6462	1.532	2.36	3.241	4.2345	28.7927	55.3687
TCGA-ZP-A9D4	1.08219	0	21.7901	32.1582	15.1559	3.9603	3.2851	34.8318	4.4529	0.9057	7.6386	7.7209	31.905	68.2299
TCGA-DD-AAE7	1.76438	0	6.241	27.0688	24.3471	2.4485	2.4718	46.2095	1.9107	2.2823	2.4396	3.1806	37.9686	40.2815
TCGA-DD-A39Z	1.64658	1	5.5654	36.8388	31.4908	3.3655	3.6146	46.1353	1.9633	3.4449	1.7905	4.8006	40.5852	34.2765
TCGA-DD-AACX	0.465753	0	21.7048	36.5021	25.0696	2.6012	2.9589	22.5814	3.7331	30.6871	3.8185	7.0275	38.8117	49.5378
TCGA-EP-A2KA	1.71781	1	7.0924	39.5961	20.8804	4.8738	4.4629	25.5503	2.3189	11.3992	1.7575	5.0223	68.419	27.5451
TCGA-ZP-A9D1	0.0575342	0	26.7848	77.0612	23.0862	3.2756	4.8094	61.5626	4.2289	25.5132	5.1729	4.2153	63.9309	66.7303
TCGA-DD-A3A9	2.55068	1	2.4999	26.0792	24.6655	2.2796	6.6039	32.0824	1.5609	9.1585	0.6108	2.6406	33.6321	44.5706
TCGA-DD-A115	6.96438	1	17.6799	30.7682	21.6903	1.8105	2.1156	64.4533	3.763	4.2111	0.6484	20.185	27.9931	111.543
TCGA-GJ-A9DB	0.183562	1	20.6726	57.4386	39.6602	3.7008	1.8031	109.88	4.557	6.833	2.6218	6.0123	55.0525	39.6257
TCGA-DD-A73G	9.52877	0	1.8819	22.7558	12.6653	2.6868	1.1026	19.3445	0.8794	0.9857	0.9843	1.4916	49.7559	28.1671
TCGA-5R-AAAM	0.126027	1	17.6564	34.2325	21.5168	3.5963	1.7515	61.5876	3.3747	7.1275	4.8014	2.8466	49.3908	103.251
TCGA-DD-AADQ	1.19452	0	9.1799	15.8573	31.2407	2.8669	2.6725	42.7736	2.0105	1.8966	2.4359	3.08	36.0529	51.8152
TCGA-DD-A39W	2.26575	1	26.6941	66.3745	71.11	4.2052	6.3515	21.8263	5.1075	10.668	8.3391	1.2266	41.4304	47.8394
TCGA-WQ-A9G7	0.0821918	0	4.4443	22.85	16.1185	2.1636	5.3436	25.9625	1.4996	25.4795	0.9415	7.7434	31.2338	21.29
TCGA-2Y-A9H0	10.0685	0	10.0693	31.1695	23.0629	9.7761	1.5352	37.0186	1.5738	7.1552	3.9297	13.7336	77.7667	56.7498
TCGA-DD-AAC8	0.0438356	1	23.1255	29.789	35.6987	2.3743	6.103	22.4631	2.3917	6.5369	3.2058	3.6323	64.8511	36.5609
TCGA-KR-A7K8	2.48219	0	6.955	27.9126	21.3883	3.0442	3.4629	35.611	2.2485	3.6597	1.2119	7.1554	26.8338	58.1633
TCGA-BC-A216	3.70137	0	12.1734	27.7082	25.5952	1.7038	5.4775	26.9933	3.7781	11.6672	3.2294	20.6458	41.4517	43.3741
TCGA-DD-AADV	1.5726	0	14.8663	56.1742	31.8908	4.5098	3.4086	52.7588	4.5015	6.2225	2.5413	5.5281	52.0435	47.4893
TCGA-XR-A8TC	3.66849	0	17.9912	52.9897	27.7134	3.0568	2.9367	55.1581	3.6144	12.7565	7.9491	0.5418	42.2709	88.4452
TCGA-DD-A3A3	1.46575	1	9.7891	16.8201	14.9362	1.9554	1.5754	21.9411	0.8988	2.7954	1.1986	1.5302	20.5079	24.2071
TCGA-2Y-A9H5	1.52055	1	18.6183	46.1297	25.6644	2.6363	4.771	59.2752	2.4926	25.9538	6.1173	0.7648	37.4583	73.1808
TCGA-DD-A4NI	2.23562	0	9.9116	42.5279	13.5395	2.0544	2.4173	46.5244	2.3112	4.6018	3.3088	3.5793	22.7822	65.4186
TCGA-DD-A1EJ	2.75342	1	29.3568	59.5623	82.316	3.1301	4.569	31.5007	1.9747	13.432	8.7936	3.839	71.4541	66.4447
TCGA-DD-AAED	2.09041	0	3.1297	13.4131	18.7621	7.2544	6.87	49.8688	13.8381	15.5488	2.0127	24.6722	37.4054	6.6719
TCGA-DD-A4NR	0.0246575	1	24.297	33.7821	22.4122	3.2176	3.8106	40.7335	4.3264	12.3529	2.9428	6.1398	41.0514	53.8562
TCGA-CC-A7IG	0.819178	1	5.9119	18.0509	48.8617	2.8088	2.6862	14.2449	1.7544	6.7009	0.5054	98.5675	39.6493	37.0316
TCGA-WX-AA44	1.68493	0	9.0532	38.0807	26.4503	1.8647	4.1244	48.5683	2.7971	26.2518	1.2258	31.6812	47.1911	42.7606
TCGA-DD-A73B	0.775342	1	10.5486	68.8787	38.955	6.3796	1.2681	34.6191	1.1728	3.5886	6.4859	10.8465	52.3238	120.724
TCGA-ED-A459	2.49315	0	15.4632	78.0827	21.9975	3.7426	2.8635	34.4562	7.1884	10.4016	2.2522	7.1314	109.134	46.1352
TCGA-DD-AAE2	1.74795	0	8.9468	32.357	32.9022	2.9818	2.7565	58.1926	2.7247	2.5505	2.5659	11.1685	34.7672	116.496
TCGA-DD-AAW3	4.47397	0	14.6971	51.6303	33.0021	2.7494	2.7167	76.5466	3.2308	2.7313	4.8524	6.0436	38.9551	49.9173
TCGA-BW-A5NP	0	0	11.6596	54.332	35.4547	4.5196	6.9178	32.1613	2.1864	18.4325	5.7531	0.2336	36.7751	75.1072
TCGA-DD-AA3A	1.12329	1	14.3459	43.7788	24.3502	3.5701	18.1815	19.3673	7.1535	83.784	0.547	0.4815	71.4687	14.3619
TCGA-XR-A8TD	2.82192	0	34.4199	47.8534	28.0292	1.6366	1.6902	37.5123	1.9925	8.3014	1.5692	11.0232	57.0869	41.2658
TCGA-BC-A10S	3.89863	1	7.6627	31.7434	18.9584	3.0286	3.4296	52.8178	2.6782	3.4637	3.1876	5.7996	42.3377	57.1511
TCGA-T1-A6J8	0.0630137	0	18.9715	66.066	49.6274	5.4816	1.9013	66.9821	2.3355	12.8366	2.9083	2.8737	91.1184	39.1379
TCGA-KR-A7K0	0.178082	1	14.4274	28.5906	24.1872	3.5503	5.1039	23.8973	3.3856	10.12	4.6842	10.7727	37.078	47.5737
TCGA-CC-A8HV	0.764384	1	3.578	21.3517	27.8979	4.6526	5.8916	22.7379	2.3831	15.6499	0.3793	54.0284	18.5655	29.1451
TCGA-DD-A4NK	3.31507	1	14.751	68.032	29.2679	9.6858	2.6191	59.6301	4.033	3.342	7.9648	1.6686	45.7795	93.2985
TCGA-BC-4072	4.08219	1	26.2525	29.92	22.0958	3.2504	4.8094	31.9463	4.3454	18.9333	7.7773	9.2435	81.067	71.0142
TCGA-G3-AAV7	0.989041	0	32.8944	113.482	36.4822	6.8719	3.2859	54.3576	8.9002	72.5146	1.6478	39.2186	91.0748	95.2982
TCGA-CC-A9FU	0	0	10.4504	33.905	28.6093	2.5921	4.6894	17.2459	5.1673	7.283	5.5875	13.5924	33.3554	67.1618
TCGA-DD-AAE0	1.52055	0	14.1641	24.3761	27.0409	1.6215	4.1261	49.7355	2.3541	26.2521	2.0321	1.7568	28.6774	27.2971
TCGA-DD-AADB	3.40274	0	21.5457	31.287	50.6975	5.8105	3.3578	36.3578	3.1505	15.6683	11.9424	20.19	51.7978	65.4557
TCGA-5C-A9VH	0.882192	0	17.3238	33.1674	24.8384	2.7536	4.3552	82.1476	1.7376	42.3741	4.613	1.2149	43.5002	25.902
TCGA-CC-A3MA	0.830137	1	29.9608	50.7091	18.2038	3.5419	13.3147	22.3271	11.7253	58.2511	1.604	14.0953	68.2014	26.9336
TCGA-DD-A3A7	1.14795	1	3.715	14.6497	11.4295	1.8464	1.7921	11.0205	0.4431	14.9047	0.3909	12.3353	27.419	12.7014
TCGA-CC-5264	0.279452	1	16.6286	103.594	30.6092	4.0462	3.1796	38.0527	4.7943	24.1936	5.6324	36.2381	65.0259	134.288
TCGA-DD-AADM	0.0328767	1	6.6948	42.3678	25.8592	3.6104	2.6725	47.7786	2.0931	4.0712	0.8655	9.3778	42.8108	42.4764
TCGA-DD-AACF	1	1	10.8307	46.7746	19.9124	1.1108	1.7898	31.0123	3.49	1.0456	1.1408	15.0583	72.9877	48.4905
TCGA-BC-A10Y	1.94795	1	13.2734	28.1161	50.441	2.5465	2.516	49.8061	3.9379	2.188	2.6817	38.086	43.5689	70.9207
TCGA-DD-A1EE	0.956164	1	37.7206	57.4765	23.1271	6.0645	4.8914	42.192	8.0675	1.3515	5.6941	5.3879	57.1276	103.471
TCGA-DD-A119	0.610959	1	12.7238	27.794	19.2842	1.8589	3.5522	74.5876	1.7483	4.6955	0.8774	1.7976	37.2155	22.9018
TCGA-DD-AACW	3.90137	0	5.5894	30.8794	45.0973	3.773	3.9387	49.3964	1.2723	7.699	11.4717	0.2378	41.101	62.3971
TCGA-DD-A3A8	0.030137	1	10.2825	42.4441	32.6113	2.077	3.2561	50.6156	2.3594	0.7767	3.5682	2.0774	36.831	55.6806
TCGA-CC-5258	0.353425	1	57.5669	37.8296	54.5898	3.9089	4.3626	26.1016	3.4438	14.9634	16.2474	28.1506	38.6655	37.1556
TCGA-BC-A5W4	1.49863	1	8.1628	29.1827	20.5227	4.7525	3.5597	94.8222	2.9269	12.0566	1.6384	7.7035	43.1037	59.5471
TCGA-DD-A1EG	3.7589	1	16.9954	39.5772	26.5589	1.9193	2.7784	56.3226	2.2897	2.1018	4.3697	9.3039	52.0628	46.6393
TCGA-DD-AACB	6.36712	0	11.7938	14.7217	23.7071	2.4866	4.1299	21.3705	3.1961	3.2317	2.1751	8.7791	58.1756	16.3918
TCGA-BC-A217	3.8274	1	8.2836	23.6266	20.1374	2.4822	5.6187	38.2879	4.6219	8.1334	0.7219	35.8865	55.8918	43.8331
TCGA-G3-AAV0	1.30411	0	1.2288	10.1086	19.0926	1.427	2.371	20.6244	1.5557	5.3549	1.4269	6.4444	26.2891	31.5895
TCGA-DD-AAEK	2.92329	0	11.2552	44.7117	32.3529	1.5627	2.587	29.4988	2.6397	7.391	6.2392	3.8815	23.0734	80.8089
TCGA-BC-A10Z	0.0931507	1	20.8364	45.1753	42.0785	4.2485	1.9845	72.5357	3.9734	11.9976	12.5881	18.8896	66.9918	139.568
TCGA-BC-A69I	1.06027	0	5.5546	29.929	16.9239	1.912	3.2839	70.3794	2.6942	1.5694	2.5109	4.8085	26.9351	48.6567
TCGA-RC-A7SF	1.5863	0	3.8808	11.5886	21.7827	1.8147	2.1619	17.9605	1.3721	9.1657	1.4658	5.8994	24.1542	29.2996
TCGA-EP-A2KC	0.0520548	1	14.9664	35.5217	17.919	3.4593	3.5343	26.041	2.6673	7.7146	8.7089	7.0466	33.6468	52.7926
TCGA-ES-A2HS	1.88493	1	1.0262	14.4265	11.4637	2.4426	2.4929	49.0644	1.1556	0.521	1.3027	5.7842	28.3013	45.5205
TCGA-CC-5259	0.684932	0	2.0659	4.0881	13.1197	0.5274	2.1977	32.8863	0.7815	2.5468	0.5362	7.6292	31.9294	42.2325
TCGA-2Y-A9GY	2.07397	1	6.902	33.0186	34.6731	5.1317	5.5996	16.9817	4.6761	11.6027	4.071	26.3625	38.9472	52.6808
TCGA-BC-A3KG	1.86301	0	29.7355	23.6413	45.6693	4.0638	2.4721	26.0651	3.4427	10.954	2.1949	32.2336	118.872	59.6496
TCGA-DD-A4NO	6.15068	0	36.3503	49.5608	19.8899	3.3497	3.1191	59.6466	3.9546	19.9263	4.3824	3.0786	58.0318	68.6211
TCGA-O8-A75V	1.47397	0	16.1372	20.8147	16.3597	1.7363	2.5002	33.1496	1.9936	5.8586	3.5639	4.1574	32.4493	48.5889
TCGA-BC-A69H	1.21644	0	5.3526	13.1235	30.0104	2.296	3.2189	22.9575	1.7431	4.3815	0.9751	71.9466	21.7992	18.7897
TCGA-DD-A73C	1.92055	0	35.6061	147.642	95.9761	5.7652	3.1056	70.0819	8.5717	11.1566	8.2029	1.0707	125.106	107.903
TCGA-5C-AAPD	0.0547945	0	3.295	26.281	10.6745	2.3389	2.5451	15.2301	3.4062	4.0162	1.624	36.6897	71.5514	46.4619
TCGA-KR-A7K7	2.60548	0	5.6149	17.0553	19.1732	2.4382	4.154	19.8927	1.7334	3.211	2.5007	4.3292	60.0567	19.8098
TCGA-ZS-A9CE	3.4	0	13.1457	24.6943	25.3666	3.4205	3.5875	102.784	2.0928	0.4116	2.9016	3.4513	55.7398	71.7159
TCGA-DD-A118	9.41644	0	29.4959	115.328	27.8239	6.4199	3.2607	37.8679	3.765	7.7893	1.4864	0.6983	194.429	92.1101
TCGA-ES-A2HT	1.2	1	8.9477	22.7862	12.9964	1.8019	1.7755	42.228	1.3422	3.0535	0.8864	0.3021	78.8641	34.3223
TCGA-CC-A5UC	0.950685	1	77.3028	37.5294	39.3884	3.3255	3.0628	26.2282	1.9702	10.7524	4.2607	3.3644	49.7375	46.5928
TCGA-HP-A5N0	2.06027	1	9.0385	33.1185	23.7377	4.0839	4.3957	68.9897	4.4047	10.4974	2.8014	2.6928	34.7411	98.0815
TCGA-ED-A8O6	0.153425	1	21.0193	20.9134	29.3607	3.5579	3.6936	27.2985	3.4956	10.8975	10.436	0.6149	39.445	46.2861
TCGA-ZS-A9CF	6.60822	0	14.4938	12.0998	9.4718	3.5337	3.7417	39.366	5.0964	1.9604	12.8737	11.8403	23.4157	52.325
TCGA-2Y-A9H4	3.97808	0	9.0142	47.8821	19.393	1.8314	2.4164	70.1603	1.8765	0.9723	1.1427	15.9074	32.2169	81.079
TCGA-DD-A1EA	6.61644	0	36.2672	46.2134	25.4468	2.6739	4.9536	21.0035	7.8146	1.8397	11.8419	8.1223	63.5699	73.2282
TCGA-DD-AAVQ	7.47397	0	5.6004	24.4811	19.8019	1.6288	5.5368	54.9973	1.8941	9.5844	2.0206	0.6471	19.5915	35.8782
TCGA-DD-A4NJ	2.54247	0	25.6515	56.2445	22.4368	3.1371	2.3049	43.1609	4.1277	12.7318	4.4376	17.3266	29.6832	45.8674
TCGA-K7-A6G5	1.40274	0	8.5296	36.3322	26.12	2.3864	1.8786	69.9876	2.3355	5.5958	3.5241	1.6598	43.3783	70.2594
TCGA-DD-AACS	4.94247	0	16.5758	74.498	25.5396	2.3576	1.5611	42.2781	5.1832	23.2168	4.5557	4.2482	37.4166	118.189
TCGA-DD-AAVR	6.88493	0	9.0016	37.3538	23.4167	4.5932	4.9384	43.0931	2.0327	3.8643	1.3393	0.7449	41.5571	39.6041
TCGA-G3-A7M5	1.22466	0	6.0088	47.0916	23.9688	3.9985	3.2605	63.1244	2.0346	4.3715	1.2209	2.8292	37.883	23.3791
TCGA-DD-A73F	2.9726	0	19.7028	44.9543	34.72	1.8535	2.005	47.8795	2.9899	6.7383	3.1446	6.1883	37.406	84.8476
TCGA-ED-A7PZ	0.0164384	0	11.536	50.941	29.5736	3.5923	3.5995	21.1726	2.0087	1.2035	1.4395	8.4921	69.8852	17.7213
TCGA-ED-A97K	0.0164384	0	21.4571	46.8621	23.806	3.611	6.5905	42.0726	5.7773	39.0457	3.9895	0.3982	56.1505	44.1149
TCGA-DD-A3A1	0.638356	1	13.6462	36.0745	22.084	3.5576	5.6651	54.0405	3.697	8.0999	1.1409	11.7603	46.4326	55.6418
TCGA-G3-A6UC	1.83836	0	11.9263	55.2539	24.514	3.7217	2.9695	76.8978	5.2872	3.0319	7.485	6.5625	38.4799	78.5369
TCGA-DD-AACU	4.29315	0	29.7718	66.0063	41.2859	3.3366	3.9644	83.5173	4.5237	4.9603	4.4247	3.6338	68.8625	45.644
TCGA-DD-A4NG	2.19726	1	10.5936	36.1908	8.9504	1.792	2.4155	21.9989	1.0414	1.7301	1.7012	0.3622	18.3715	45.7917
TCGA-DD-AADR	5.55616	0	10.8301	38.2313	34.554	4.7799	3.1803	66.0059	1.1903	3.5381	2.2259	8.5221	48.3581	44.7526
TCGA-DD-AADG	3.13699	0	10.0745	47.8551	40.9157	5.0979	3.0911	40.385	2.6314	2.7861	6.9381	4.5908	41.0822	70.9056
TCGA-G3-A3CG	1.84384	0	29.5489	64.4474	35.171	2.6698	3.2667	43.5746	3.9285	2.0413	3.2016	1.5218	72.3238	110.723
TCGA-BC-A10T	2.29315	1	13.8189	31.8074	24.7635	3.2614	2.5975	88.9492	3.1385	4.5094	1.3692	10.2875	36.458	89.3262
TCGA-FV-A496	0.0273973	0	14.1679	12.7503	29.4104	3.2376	4.9605	35.3216	3.2449	13.0827	1.9587	5.8449	32.6584	44.1157
TCGA-DD-AACV	4.19452	0	7.3302	34.4187	28.0758	3.4487	2.3144	33.5277	3.6364	10.225	2.1918	29.2425	43.8696	95.0591
TCGA-CC-A3M9	0.821918	1	12.9968	55.1724	47.9628	2.9938	4.9751	23.4723	9.1717	56.8408	0.568	42.0562	124.416	34.9796
TCGA-UB-A7MF	0.586301	1	9.9709	52.5479	47.1494	1.4139	2.6257	26.3866	2.5819	8.1049	1.3907	0.7818	84.3883	52.426
TCGA-DD-AAVV	6.72603	0	9.4636	51.1106	26.2594	1.4616	4.2099	26.1598	4.2654	12.321	2.3325	3.9684	55.4333	74.6812
TCGA-ZP-A9CV	2.98082	1	32.0514	50.5646	29.8057	3.2194	5.4486	75.1702	7.7205	16.6167	3.5933	2.812	43.9409	78.7607
TCGA-4R-AA8I	0.717808	1	22.8376	64.8688	28.4761	4.1826	4.6428	54.7425	6.0287	4.0736	2.4512	3.3602	41.0777	92.4904
TCGA-DD-AACJ	5.7589	0	13.5748	19.9531	22.0062	3.0952	3.6641	15.4285	0.9603	5.627	1.8102	8.4928	34.3441	24.9853
TCGA-BD-A3ER	3.05479	0	17.4494	35.2932	22.8015	2.1237	3.0798	38.6424	3.4574	10.7841	3.1976	3.7823	40.32	57.9542
TCGA-LG-A9QD	1.00274	0	8.3563	30.4542	21.8524	2.7393	2.2379	46.6454	2.5032	2.0611	1.6104	4.779	35.7929	34.1735
TCGA-3K-AAZ8	1.08493	0	17.2405	50.2322	20.1936	2.1719	2.6965	45.3185	3.2265	1.9444	2.7652	6.796	46.976	66.5123
TCGA-EP-A12J	1.56164	0	29.6254	44.5237	23.3631	3.0786	5.0371	78.2443	5.0884	1.5864	8.3619	6.9178	44.2536	110.615
TCGA-2Y-A9GS	1.98356	1	40.184	70.8647	43.0336	2.2949	4.8805	69.8105	8.3614	8.111	4.5866	8.0684	78.3164	52.6337
TCGA-DD-AADP	1.25479	0	5.9957	42.9961	43.4097	3.7181	1.8639	27.3814	2.2764	8.9304	6.7016	3.5536	48.4621	60.917
TCGA-DD-AADI	2.9726	0	3.3402	29.0254	29.4028	2.8576	4.6256	73.994	1.7414	11.1439	2.2229	0.886	53.5222	25.3957
TCGA-DD-A116	4.44384	1	12.648	31.0972	20.4426	0.9812	1.6744	24.7417	1.3656	1.6369	0.9	0.3652	33.5818	29.2589
TCGA-G3-A5SL	1.70137	0	17.2288	46.577	36.1752	3.2671	2.739	44.4076	2.7079	2.1516	5.0215	1.3615	45.4409	61.5805
TCGA-NI-A4U2	4.90685	1	9.0868	73.2175	22.3231	1.8835	2.2827	36.634	2.2281	5.8438	2.6157	1.9037	50.2729	60.9403
TCGA-2Y-A9H3	4.15342	0	3.6603	40.677	12.8378	3.7137	3.8719	25.881	1.1045	2.0825	0.6303	2.254	62.1122	17.8839
TCGA-DD-AADO	1.2411	0	4.5126	22.7005	21.0155	4.5067	3.4545	18.0221	0.7911	3.6706	0.6426	1.056	16.9549	12.2414
TCGA-DD-AAVS	4.99452	0	13.833	39.5414	35.6367	5.1518	2.8267	77.5465	2.1434	12.3805	8.4926	3.1179	55.0479	56.0553
TCGA-EP-A3JL	0.830137	0	7.826	16.5124	15.9004	1.9407	3.0521	35.4852	1.5867	7.2507	2.6374	1.7433	69.8501	25.8023
TCGA-BC-A112	0.419178	1	26.2209	75.6767	23.3946	2.3942	5.3993	16.9876	7.3325	60.8327	2.2655	8.2047	45.189	34.8442
TCGA-ED-A7PY	1.06849	0	4.9	26.5989	28.2885	3.2242	4.7418	75.618	1.039	14.9401	2.6563	0.645	52.1532	26.3462
TCGA-ED-A627	1.1589	0	18.1322	53.605	32.1921	2.1562	3.6697	47.7624	4.2655	11.387	3.2122	1.1246	45.1682	61.2725
TCGA-DD-A1EK	1.52877	1	15.7612	28.1457	21.3253	3.8105	1.6318	53.2864	1.5467	13.6522	2.2165	11.2864	28.1944	45.4682
TCGA-DD-AAE6	0.386301	0	3.353	40.3546	35.4219	2.1781	2.2925	17.4727	2.3746	6.3347	4.3259	10.0012	37.8348	27.4571
TCGA-RC-A6M6	0.0246575	0	15.7891	65.0718	31.1103	3.0945	2.3025	31.9837	4.5368	9.9534	8.886	16.02	51.999	31.5228
TCGA-G3-AAV6	0.178082	1	6.549	58.444	48.0071	3.0773	5.1722	26.5458	0.7933	12.1985	8.2986	0.1525	47.8889	40.0301
TCGA-DD-A4NS	6.72877	1	13.3055	45.4058	31.4346	2.5149	4.0564	49.3285	4.8722	13.2673	5.258	3.0684	38.2786	60.6892
TCGA-CC-5263	0.353425	1	17.6595	57.3919	18.3634	3.089	3.1949	9.9024	11.8874	22.5143	0.9344	56.9356	62.9492	130.087
TCGA-MI-A75C	0.79726	0	8.7934	22.0754	25.9512	4.2188	7.1546	51.5057	1.974	0.7177	2.2152	16.3996	39.1239	24.3505
TCGA-FV-A3I0	2.32329	0	26.196	41.5024	18.07	4.9852	6.0885	14.7037	3.9788	33.7736	0.2522	2.3689	75.7117	11.1042
TCGA-ED-A82E	1.11781	0	47.9582	104.366	28.0364	5.4845	6.7092	35.6302	3.848	35.8522	3.0465	4.2533	173.226	45.1099
TCGA-CC-A7II	1.09315	0	20.305	41.3129	39.2677	4.0401	4.5332	20.1824	3.3515	11.6504	1.6999	36.222	51.512	28.3375
TCGA-DD-A3A4	1.67671	1	16.3368	58.424	13.4585	2.9548	3.3995	36.1472	3.1535	6.0934	3.9799	2.0085	26.5447	88.3226
TCGA-DD-AACE	5.98356	0	12.8909	39.3907	28.5987	2.4315	2.052	40.0467	2.5966	2.5609	3.2834	1.713	28.115	52.5442
TCGA-DD-AAC9	0.950685	0	7.149	35.9884	20.9082	3.2467	2.2056	35.4302	2.3938	1.5571	2.2271	8.1496	28.7086	43.1103
TCGA-RC-A7SK	1.29315	0	5.912	53.5189	35.3348	4.5543	2.3229	91.9183	1.8484	21.6882	1.9021	5.4506	35.7527	39.2514
TCGA-DD-AAEA	1.57534	0	10.8231	26.8237	17.5818	1.683	3.429	57.6967	1.7118	6.5665	1.1634	11.0884	35.8997	23.5428
TCGA-UB-AA0U	0.89589	0	18.4378	83.5845	30.8606	2.6379	3.0106	46.2418	2.6307	14.647	3.7795	11.8694	28.4373	84.0152
TCGA-DD-A113	6.64384	0	14.7805	71.3011	24.3773	3.9007	3.4366	28.1957	3.193	23.3659	2.3241	10.9922	66.9432	53.7645
TCGA-UB-A7MB	1.64658	0	44.2711	77.4674	55.5735	4.1917	2.0099	50.5762	6.2988	13.8886	5.3858	57.4194	63.9556	64.5975
TCGA-DD-AAVX	4.70685	0	10.5068	48.3007	23.7398	4.3579	2.2845	34.1646	4.093	2.9353	3.8608	3.2444	37.1555	56.2586
TCGA-QA-A7B7	0.257534	0	28.141	26.1952	86.8216	25.579	5.517	32.0795	4.3139	13.3618	7.3103	12.6428	50.2866	80.7507
TCGA-2Y-A9HB	0.712329	0	21.7489	50.7565	39.5782	5.0453	3.6234	49.0455	4.4048	4.9565	3.5383	5.8626	57.5538	48.444
TCGA-DD-AADD	3.3726	0	39.0734	39.3164	63.6277	3.0608	4.381	29.1822	6.0026	8.8153	6.8568	14.6409	57.2741	70.7425
TCGA-G3-A3CI	0.493151	0	7.1639	42.6045	29.9752	2.072	1.3037	87.5315	1.4145	13.8345	2.8858	0.2595	85.0701	88.6115
TCGA-CC-A7IL	0.761644	1	8.0231	37.5648	26.3408	1.9886	2.6459	56.7079	1.798	7.1597	2.5894	1.6905	31.2906	42.566
TCGA-DD-AACG	1.28493	1	7.8814	20.1935	30.3341	5.0604	4.358	31.7796	2.3787	3.8854	1.1582	13.0551	38.4992	25.3011
TCGA-DD-A73A	1.99452	0	8.0135	28.4615	24.5239	1.613	2.3037	49.9059	2.1208	2.1296	4.6502	5.0215	31.9481	44.7706
TCGA-ED-A66X	1.11233	0	87.8932	40.1692	28.4592	4.1595	3.315	40.3128	3.6345	20.8596	7.9709	0.3483	55.9802	50.8795
TCGA-EP-A26S	1.66575	0	13.3784	58.7014	29.8455	3.931	4.6089	48.1059	5.2541	1.2672	5.1515	3.8447	43.5808	70.165
TCGA-G3-A25S	1.13973	1	2.9065	32.1781	28.5877	3.0969	5.7006	21.0996	1.4403	5.1771	0.8515	4.3132	62.8537	22.8394
TCGA-DD-A4NN	2.46301	1	4.7055	30.6278	31.4724	3.998	4.4761	43.1402	2.6465	13.9154	5.1298	0.8948	47.5411	27.0488
TCGA-G3-A25U	4.48219	0	9.1704	50.8861	43.7481	1.9183	3.2615	18.6414	4.8863	4.5192	2.5077	21.1698	45.9866	132.892
TCGA-YA-A8S7	1.12877	1	12.5038	60.4042	27.5	2.6341	4.7734	27.6153	6.5241	32.8961	0.194	44.838	68.791	34.0714
TCGA-2Y-A9H6	0.978082	0	7.4973	50.6618	13.1543	4.0984	3.9805	40.51	2.1423	4.2376	4.3698	0.934	37.7945	45.9716
TCGA-DD-A4NE	1.80822	1	12.1667	78.01	41.1303	3.1244	2.7708	24.7332	4.0048	41.1983	1.4805	15.7742	63.9972	43.1793
TCGA-FV-A495	0.00273973	0	3.3201	20.3097	27.6318	2.6432	2.8053	39.6532	1.8648	3.5208	1.0551	22.744	33.2759	32.3317
TCGA-DD-AAEG	1.96986	0	24.7552	57.9152	34.5458	4.1333	6.7146	57.3254	3.3132	20.8482	1.4367	3.1582	95.1202	92.5776
TCGA-UB-A7ME	1.33151	0	6.4247	30.0564	45.7863	1.2115	3.0697	45.2323	3.4887	10.4272	8.3497	2.0456	54.5131	31.0452
TCGA-DD-A39Y	0.468493	1	32.4547	54.0913	35.8242	2.3457	2.8735	42.6153	3.6998	5.5619	1.0775	13.3826	44.8665	26.1789
TCGA-DD-A4NA	2.76164	0	41.2166	107.159	18.6184	3.6661	8.0011	23.3371	10.9076	29.5003	1.629	1.9796	87.8436	61.1177
TCGA-FV-A3I1	0.676712	1	41.3918	71.31	31.6247	4.528	4.1528	63.9112	5.1657	20.0945	4.4193	0.4474	54.4805	42.1456
TCGA-DD-A4NQ	1.02192	1	22.7916	107.031	35.9449	4.5923	6.7375	31.7565	5.2156	17.2285	2.0429	12.2838	79.1918	89.7008
TCGA-DD-A4ND	7.52329	0	13.2939	26.1362	28.6317	2.3941	2.7314	27.9325	4.9654	13.5177	8.9427	2.749	43.7736	62.7009
TCGA-DD-AAVY	5.39726	0	13.9222	38.2434	17.7843	4.1134	3.4689	80.9892	3.7384	4.1205	4.0399	2.8828	43.8622	77.4268
TCGA-DD-A3A6	8.92603	1	2.6661	15.2602	16.955	0.9317	1.4703	8.9338	1.1164	18.3267	0.131	10.5784	38.5927	9.2233
TCGA-CC-A9FV	0	0	25.8324	112.026	51.3136	1.9564	5.4652	19.0596	3.7417	23.5602	0.8057	2.1908	97.4206	20.0392
TCGA-ED-A4XI	2.24384	0	9.7691	48.0009	30.6217	3.5938	3.2322	44.533	3.9354	9.7985	4.0216	2.1846	48.0478	60.3712
TCGA-LG-A6GG	1.06027	0	37.4665	46.2872	32.9066	3.389	3.5793	62.8952	2.9256	30.4122	4.5832	5.1376	34.8969	81.4556
TCGA-DD-AAE4	1.66575	0	2.2983	28.7648	21.5528	2.0042	2.6382	64.6722	1.89	1.5842	0.8137	21.385	32.4481	33.5971
TCGA-BW-A5NQ	0	0	181.629	104.356	61.7689	3.2609	7.1128	47.3353	5.2186	12.8051	5.6038	9.007	51.5193	68.5123
TCGA-CC-5260	0.238356	1	33.9975	91.2677	20.7915	3.0984	7.3152	23.7337	13.9167	66.2277	3.2827	13.7023	71.1129	42.5485
TCGA-DD-A1EH	4.09589	0	18.5922	57.4813	38.8123	5.0342	3.8137	48.1107	2.9711	14.5765	15.809	1.74	32.8692	70.1595
TCGA-G3-A3CJ	1.6274	0	3.2658	30.2532	18.6627	2.9841	3.0558	33.3713	1.6751	0.5648	1.1931	2.1441	27.0018	40.201
TCGA-ED-A7XP	1.09589	0	49.9632	38.8092	25.1569	3.267	4.2007	45.4744	4.2049	14.0619	4.9042	6.6696	46.3597	44.769
TCGA-DD-AACZ	0.468493	1	77.9151	31.8519	52.5874	2.9654	4.9177	23.3793	3.4549	10.6339	7.512	13.0891	51.8086	39.7544
TCGA-ED-A5KG	2.33973	0	19.7332	53.6943	30.2574	3.9808	8.433	31.7419	6.3691	43.0878	3.9869	4.7037	44.7495	43.2945
TCGA-BC-A110	5.79726	1	7.2414	28.9475	17.6349	1.4669	2.2386	39.4119	1.1906	4.4145	0.9563	2.7154	29.7635	43.092
TCGA-DD-AADU	1.51781	0	5.2965	9.2264	19.7795	1.9761	3.06	17.6976	1.1348	0.8359	1.1415	6.8853	21.2474	17.0013
TCGA-2Y-A9H2	4.74247	0	10.3315	56.1472	14.6202	6.8018	4.8449	12.2231	11.242	20.4381	1.7218	4.6839	36.2633	29.0379
TCGA-CC-A8HS	0.821918	1	20.2596	53.5211	34.7567	4.1774	4.179	59.6327	2.4268	34.7301	7.4871	61.6718	50.1831	69.1916
TCGA-2Y-A9GV	6.93699	1	10.8037	42.8134	27.8845	4.8393	1.709	65.7084	3.6463	3.243	3.2227	2.1095	35.799	128.723
TCGA-G3-A5SM	1.42466	0	13.6953	55.6666	24.8104	2.9684	3.9051	35.3953	3.1517	5.3438	2.5513	2.7298	51.4671	67.2232
TCGA-FV-A2QR	1.59178	1	18.2975	42.2853	23.4994	2.787	2.2513	73.6359	4.0911	34.0893	2.7952	4.0434	43.4925	128.012
TCGA-5R-AA1D	1.23014	0	8.9366	46.2423	22.5922	2.5239	3.2689	33.2364	2.4641	15.4086	1.1752	1.7906	37.9825	33.3323
TCGA-RC-A6M5	0.0410959	0	12.0672	45.3085	16.1491	2.3702	2.4931	25.3002	3.3172	17.3841	1.6399	0.8984	46.4829	57.9608
TCGA-FV-A2QQ	1.99726	0	31.5225	48.0005	30.3261	3.6208	3.6106	52.8652	1.678	7.1215	3.9492	3.4085	70.5792	34.6456
TCGA-2Y-A9GX	6.69041	0	28.7564	53.0311	28.8872	2.0196	2.7983	38.4999	4.9951	17.1196	4.4752	3.2506	33.3088	81.5634
TCGA-G3-AAUZ	1.31507	0	3.3385	18.0688	10.7005	1.0522	1.9765	38.8794	1.8305	0.8785	1.2631	39.1352	22.3758	55.6481
TCGA-DD-AACK	0.0246575	0	53.3349	67.026	45.7254	3.6134	3.5079	52.6975	3.5705	2.0215	7.6409	21.4176	54.4081	76.238
TCGA-DD-A3A5	8.56164	1	7.9791	26.9342	17.4166	4.0339	2.8012	90.6978	2.591	2.9577	2.3486	22.5076	31.1836	67.9947
TCGA-DD-AACY	3.9726	0	4.1858	30.3016	28.1875	1.6983	2.0001	22.5338	2.0142	20.9446	2.5638	2.8414	34.6873	70.5895
TCGA-DD-A39V	1.76164	1	7.0511	23.8533	13.9828	2.6956	4.101	22.3587	2.2228	2.5391	0.969	6.7875	22.7267	26.6382
TCGA-BD-A3EP	1.12055	0	21.3955	32.1076	24.1871	2.8926	1.8901	26.0712	3.7358	13.0735	3.1116	4.3401	46.3511	39.4342
TCGA-BC-A10Q	3.10959	1	33.6098	118.489	27.0279	3.3134	3.7228	32.6886	3.3347	24.3148	3.3381	9.8856	113.312	18.4912
TCGA-DD-A4NL	4.68767	0	10.2354	32.3269	17.5156	4.0142	1.8766	40.4139	1.7223	4.0468	3.5591	1.2444	30.3716	67.1131
TCGA-CC-A7IF	1.77808	1	7.3657	18.402	19.0403	2.1471	2.0577	31.625	1.1088	2.6448	1.8386	12.4247	36.0897	32.5466
TCGA-DD-A73E	0.120548	0	13.9084	95.1293	37.8666	4.359	5.8977	29.9504	7.0993	0.8296	3.0692	4.5196	43.4503	70.9885
TCGA-CC-A123	0.6	0	1.6969	12.9589	22.2531	2.8355	2.0437	22.0049	1.4362	3.2291	0.9996	1.272	26.2323	14.5839
TCGA-DD-AADY	1.52055	0	10.5036	57.2305	19.5381	2.8957	4.6327	32.3216	2.2852	34.9628	3.1166	1.0191	44.03	181.308
TCGA-CC-A7IH	1	0	10.8068	25.1344	34.0012	4.6369	3.7379	26.853	5.3569	2.2432	3.6773	3.2629	45.7098	60.0294
TCGA-CC-A7IJ	1.04658	0	13.737	56.851	30.2526	2.5534	5.8593	41.6484	8.4821	31.2884	0.8654	65.6309	82.6231	45.9296
TCGA-DD-AACI	4.43288	0	2.3814	34.7974	19.2457	3.3277	5.5882	26.9704	1.6486	19.0736	0.2431	5.7998	40.6078	14.6616
TCGA-UB-AA0V	0.860274	0	10.2741	43.675	34.1709	2.8649	2.9141	49.9005	3.3643	7.3658	4.7856	0.3218	40.7994	76.4606
TCGA-CC-A7IK	0.717808	1	14.6768	37.1331	33.8826	1.1629	4.5503	16.4012	12.1602	7.9502	5.3591	7.5971	29.956	94.9306
TCGA-DD-AACC	4.61644	1	3.1851	26.1885	22.6272	2.0133	3.6226	26.0912	2.8605	6.0721	2.5319	1.105	31.2062	42.6195
TCGA-BW-A5NO	0.0547945	0	9.4136	23.0863	25.2222	3.5357	3.5497	45.9379	4.0774	6.8669	2.0072	33.0947	34.2548	60.4201
TCGA-G3-AAV1	0.983562	1	42.913	55.6914	19.5671	3.1724	2.361	21.5405	3.1927	3.0675	8.4614	1.5448	42.7005	51.2539
TCGA-2Y-A9H9	1.90959	0	13.0966	86.4944	24.7114	2.6189	1.3477	43.2464	4.8269	2.0327	4.4739	7.6421	40.6691	36.4519
TCGA-G3-AAV3	1.12877	0	10.463	30.5894	24.2401	4.4112	3.5731	27.8654	3.6132	4.4605	4.2788	7.7626	38.2248	64.8481
TCGA-DD-AAEB	1.30959	0	1.5038	15.7679	13.5048	2.5843	1.8866	25.4978	0.5736	0.6041	0.6497	4.7036	23.4532	19.5727
TCGA-EP-A3RK	0.994521	0	24.5801	46.669	26.7396	3.8497	6.2117	32.4598	2.796	5.7941	1.8663	5.0626	73.4816	30.4918
TCGA-MI-A75H	2.04658	0	4.6237	20.5011	27.4132	2.6803	3.3278	36.0829	2.7609	1.8254	3.4141	11.5501	35.0786	40.4875
TCGA-G3-A25V	2.35616	0	9.2071	72.0304	24.5347	3.831	3.3329	36.273	3.5852	3.106	4.176	5.8112	40.0238	91.2155
TCGA-BC-A8YO	1.53973	0	24.8709	82.6063	45.1877	4.6957	5.6851	29.0268	7.5341	18.6132	2.498	68.48	64.6953	145.899
TCGA-RC-A7S9	1.75342	0	9.6269	32.6814	27.1131	1.2515	2.6925	40.6196	1.7037	14.0997	1.2045	15.1653	63.5847	36.5422
TCGA-CC-A9FS	0.578082	0	9.1695	30.8138	17.4349	4.8603	2.2499	64.1912	2.3804	4.4704	3.6209	3.8954	30.161	64.3637
TCGA-UB-A7MC	1.36986	0	13.1569	34.8168	17.5798	2.4055	4.1376	27.1693	5.809	4.7431	1.5778	13.278	52.8908	137.061
TCGA-GJ-A3OU	2.40822	0	16.0441	29.7508	26.3732	2.7247	3.7532	36.2509	3.9164	17.3825	1.7513	7.9377	37.0329	71.8086
TCGA-KR-A7K2	2.27123	0	11.9014	24.12	15.0003	1.6304	2.6543	58.3039	1.4838	9.5758	0.8837	4.2937	36.2058	36.9702
